# Supplementary material for: DUSP7 regulates the activity of ERK2 to promote proper chromosome alignment during cell division
Source: J Biol Chem. 2021 Apr 16;296:100676. doi: 10.1016/j.jbc.2021.100676 (PMC8131738; doi:10.1016/j.jbc.2021.100676)
Supplement: Supplemental Table S3 [file mmc2.xlsx]

## Sheet: Guo et al. Table S3
Table S3
Family	Member	Database	Accession	Score	Mass	Num. of matches	Num. of significant matches	Num. of sequences	Num. of significant sequences	emPAI	Description
1	1	UniProt-Human	P07437	6807	50095	326	283	31	30	134.71	Tubulin beta chain OS=Homo sapiens OX=9606 GN=TUBB PE=1 SV=2
1	2	UniProt-Human	P68371	6415	50255	322	275	31	30	108.81	Tubulin beta-4B chain OS=Homo sapiens OX=9606 GN=TUBB4B PE=1 SV=1
1	3	UniProt-Human	Q13885	5218	50274	278	239	26	24	47.1	Tubulin beta-2A chain OS=Homo sapiens OX=9606 GN=TUBB2A PE=1 SV=1
1	4	UniProt-Human	Q9BUF5	2302	50281	123	101	17	16	5.72	Tubulin beta-6 chain OS=Homo sapiens OX=9606 GN=TUBB6 PE=1 SV=1
2	1	UniProt-Human	P13489	4487	51766	141	128	36	32	37.23	Ribonuclease inhibitor OS=Homo sapiens OX=9606 GN=RNH1 PE=1 SV=2
3	1	contaminants	Q9U6Y5	3500	28203	171	139	22	19	211.87	SWISS-PROT:Q9U6Y5 Green fluorescent protein (GFP-Cter-HisTag)
4	1	UniProt-Human	Q71U36	3442	50788	133	117	23	20	14.86	Tubulin alpha-1A chain OS=Homo sapiens OX=9606 GN=TUBA1A PE=1 SV=1
4	2	UniProt-Human	P68366	3211	50634	126	112	24	21	14.07	Tubulin alpha-4A chain OS=Homo sapiens OX=9606 GN=TUBA4A PE=1 SV=1
4	3	UniProt-Human	Q9BQE3	3078	50548	124	108	22	19	10.77	Tubulin alpha-1C chain OS=Homo sapiens OX=9606 GN=TUBA1C PE=1 SV=1
5	1	UniProt-Human	Q5JR98	2227	23623	123	96	18	16	52.06	Tctex1 domain-containing protein 4 OS=Homo sapiens OX=9606 GN=TCTEX1D4 PE=1 SV=1
6	1	contaminants	P00761	1885	25078	67	59	6	6	11.19	SWISS-PROT:P00761|TRYP_PIG Trypsin - Sus scrofa (Pig).
7	1	UniProt-Human	P11142	1860	71082	86	73	26	22	4.82	Heat shock cognate 71 kDa protein OS=Homo sapiens OX=9606 GN=HSPA8 PE=1 SV=1
7	2	UniProt-Human	P11021	1058	72402	61	44	28	23	2.03	Endoplasmic reticulum chaperone BiP OS=Homo sapiens OX=9606 GN=HSPA5 PE=1 SV=2
7	3	UniProt-Human	P0DMV8	316	70294	20	17	11	9	0.58	Heat shock 70 kDa protein 1A OS=Homo sapiens OX=9606 GN=HSPA1A PE=1 SV=1
8	1	UniProt-Human	P04264	1857	66170	89	67	33	29	6.3	Keratin, type II cytoskeletal 1 OS=Homo sapiens OX=9606 GN=KRT1 PE=1 SV=6
8	2	contaminants	P35908	737	66110	46	31	23	18	1.64	SWISS-PROT:P35908 Tax_Id=9606 Gene_Symbol=KRT2 Keratin, type II cytoskeletal 2 epidermal
8	3	contaminants	P02538	727	60293	49	32	23	17	1.74	SWISS-PROT:P02538 Tax_Id=9606 Gene_Symbol=KRT6A Keratin, type II cytoskeletal 6A
8	4	UniProt-Human	P04259	662	60315	45	31	20	16	1.6	Keratin, type II cytoskeletal 6B OS=Homo sapiens OX=9606 GN=KRT6B PE=1 SV=5
8	5	contaminants	ENSEMBL:ENSBTAP00000038253	471	63355	31	17	11	7	0.74	(Bos taurus) 63 kDa protein
8	6	contaminants	P13647	384	62568	26	20	13	11	0.85	SWISS-PROT:P13647 Tax_Id=9606 Gene_Symbol=KRT5 Keratin, type II cytoskeletal 5
8	7	contaminants	P05787	272	53671	21	14	12	9	0.81	SWISS-PROT:P05787 Tax_Id=9606 Gene_Symbol=KRT8 Keratin, type II cytoskeletal 8
8	8	contaminants	P08729	205	51443	15	12	8	7	0.75	SWISS-PROT:P08729 Tax_Id=9606 Gene_Symbol=KRT7 Keratin, type II cytoskeletal 7
9	1	contaminants	P13645	1400	59703	70	55	26	20	3.73	SWISS-PROT:P13645 Tax_Id=9606 Gene_Symbol=KRT10 Keratin, type I cytoskeletal 10
9	2	contaminants	Q04695	508	48361	44	30	19	15	2.07	SWISS-PROT:Q04695 Tax_Id=9606 Gene_Symbol=KRT17 Keratin, type I cytoskeletal 17
9	3	contaminants	P08779	286	51578	27	16	13	9	0.86	SWISS-PROT:P08779 Tax_Id=9606 Gene_Symbol=KRT16 Keratin, type I cytoskeletal 16
9	4	contaminants	P19001	248	44515	19	15	7	6	0.77	SWISS-PROT:P19001 Tax_Id=10090 Gene_Symbol=Krt19 Keratin, type I cytoskeletal 19
9	5	UniProt-Human	P05783	110	48029	12	5	7	3	0.22	Keratin, type I cytoskeletal 18 OS=Homo sapiens OX=9606 GN=KRT18 PE=1 SV=2
10	1	UniProt-Human	P06576	1314	56525	54	50	17	17	3.61	ATP synthase subunit beta, mitochondrial OS=Homo sapiens OX=9606 GN=ATP5F1B PE=1 SV=3
11	1	UniProt-Human	P08238	1288	83554	68	47	26	20	1.72	Heat shock protein HSP 90-beta OS=Homo sapiens OX=9606 GN=HSP90AB1 PE=1 SV=4
11	2	UniProt-Human	P07900	928	85006	48	35	19	16	1.21	Heat shock protein HSP 90-alpha OS=Homo sapiens OX=9606 GN=HSP90AA1 PE=1 SV=5
11	3	UniProt-Human	Q12931	268	80345	10	8	6	5	0.22	Heat shock protein 75 kDa, mitochondrial OS=Homo sapiens OX=9606 GN=TRAP1 PE=1 SV=3
11	4	UniProt-Human	P14625	200	92696	15	10	10	7	0.28	Endoplasmin OS=Homo sapiens OX=9606 GN=HSP90B1 PE=1 SV=1
12	1	UniProt-Human	P25705	1236	59828	64	49	22	20	2.61	ATP synthase subunit alpha, mitochondrial OS=Homo sapiens OX=9606 GN=ATP5F1A PE=1 SV=1
13	1	UniProt-Human	P78527	1205	473749	109	66	61	42	0.38	DNA-dependent protein kinase catalytic subunit OS=Homo sapiens OX=9606 GN=PRKDC PE=1 SV=3
14	1	UniProt-Human	P10809	1060	61187	58	47	19	16	2.34	60 kDa heat shock protein, mitochondrial OS=Homo sapiens OX=9606 GN=HSPD1 PE=1 SV=2
15	1	UniProt-Human	P09382	970	15048	40	36	8	8	20.03	Galectin-1 OS=Homo sapiens OX=9606 GN=LGALS1 PE=1 SV=2
16	1	UniProt-Human	Q5VTE0	933	50495	46	39	12	10	1.93	Putative elongation factor 1-alpha-like 3 OS=Homo sapiens OX=9606 GN=EEF1A1P5 PE=5 SV=1
17	1	UniProt-Human	Q06830	827	22324	62	46	17	15	15.43	Peroxiredoxin-1 OS=Homo sapiens OX=9606 GN=PRDX1 PE=1 SV=1
17	2	UniProt-Human	P32119	305	22049	24	15	9	8	3.11	Peroxiredoxin-2 OS=Homo sapiens OX=9606 GN=PRDX2 PE=1 SV=5
17	3	UniProt-Human	Q13162	94	30749	11	10	8	7	1.05	Peroxiredoxin-4 OS=Homo sapiens OX=9606 GN=PRDX4 PE=1 SV=1
18	1	UniProt-Human	P22061	787	24792	40	35	10	9	8.77	Protein-L-isoaspartate(D-aspartate) O-methyltransferase OS=Homo sapiens OX=9606 GN=PCMT1 PE=1 SV=4
19	1	UniProt-Human	P49915	783	77408	59	40	24	15	1.71	GMP synthase [glutamine-hydrolyzing] OS=Homo sapiens OX=9606 GN=GMPS PE=1 SV=1
20	1	UniProt-Human	P62937	772	18229	44	34	8	8	14.19	Peptidyl-prolyl cis-trans isomerase A OS=Homo sapiens OX=9606 GN=PPIA PE=1 SV=2
21	1	UniProt-Human	P05141	761	33059	52	34	21	13	3.62	ADP/ATP translocase 2 OS=Homo sapiens OX=9606 GN=SLC25A5 PE=1 SV=7
21	2	UniProt-Human	P12236	524	33073	39	24	16	9	1.86	ADP/ATP translocase 3 OS=Homo sapiens OX=9606 GN=SLC25A6 PE=1 SV=4
21	3	UniProt-Human	P12235	424	33271	29	19	12	7	1.35	ADP/ATP translocase 1 OS=Homo sapiens OX=9606 GN=SLC25A4 PE=1 SV=4
22	1	UniProt-Human	P06733	740	47481	38	25	18	15	2.58	Alpha-enolase OS=Homo sapiens OX=9606 GN=ENO1 PE=1 SV=2
23	1	UniProt-Human	P13639	723	96246	57	37	23	15	0.95	Elongation factor 2 OS=Homo sapiens OX=9606 GN=EEF2 PE=1 SV=4
23	2	UniProt-Human	Q15029	155	110336	21	12	12	8	0.26	116 kDa U5 small nuclear ribonucleoprotein component OS=Homo sapiens OX=9606 GN=EFTUD2 PE=1 SV=1
24	1	UniProt-Human	P60709	720	42052	58	40	21	17	4.28	Actin, cytoplasmic 1 OS=Homo sapiens OX=9606 GN=ACTB PE=1 SV=1
24	2	UniProt-Human	P62736	393	42381	44	26	14	10	1.65	Actin, aortic smooth muscle OS=Homo sapiens OX=9606 GN=ACTA2 PE=1 SV=1
25	1	UniProt-Human	P38646	684	73920	26	21	15	12	0.68	Stress-70 protein, mitochondrial OS=Homo sapiens OX=9606 GN=HSPA9 PE=1 SV=2
26	1	contaminants	P35527	639	62320	42	28	15	10	1.16	SWISS-PROT:P35527 Tax_Id=9606 Gene_Symbol=KRT9 Keratin, type I cytoskeletal 9
27	1	UniProt-Human	P13674	629	61296	36	29	16	13	1.31	Prolyl 4-hydroxylase subunit alpha-1 OS=Homo sapiens OX=9606 GN=P4HA1 PE=1 SV=2
28	1	UniProt-Human	P31943	611	49484	31	25	12	11	1.81	Heterogeneous nuclear ribonucleoprotein H OS=Homo sapiens OX=9606 GN=HNRNPH1 PE=1 SV=4
28	2	UniProt-Human	P52597	596	45985	30	23	12	8	1.64	Heterogeneous nuclear ribonucleoprotein F OS=Homo sapiens OX=9606 GN=HNRNPF PE=1 SV=3
28	3	UniProt-Human	P55795	284	49517	20	16	7	6	0.79	Heterogeneous nuclear ribonucleoprotein H2 OS=Homo sapiens OX=9606 GN=HNRNPH2 PE=1 SV=1
29	1	UniProt-Human	P27708	563	245167	58	35	33	24	0.43	CAD protein OS=Homo sapiens OX=9606 GN=CAD PE=1 SV=3
29	2	UniProt-Human	P31327	552	165975	70	36	35	21	0.73	Carbamoyl-phosphate synthase [ammonia], mitochondrial OS=Homo sapiens OX=9606 GN=CPS1 PE=1 SV=2
30	1	UniProt-Human	P08195	476	68180	27	22	12	12	1.03	4F2 cell-surface antigen heavy chain OS=Homo sapiens OX=9606 GN=SLC3A2 PE=1 SV=3
31	1	UniProt-Human	P04792	464	22826	23	16	9	7	2.92	Heat shock protein beta-1 OS=Homo sapiens OX=9606 GN=HSPB1 PE=1 SV=2
32	1	UniProt-Human	Q13011	454	36136	20	18	9	9	1.86	Delta(3,5)-Delta(2,4)-dienoyl-CoA isomerase, mitochondrial OS=Homo sapiens OX=9606 GN=ECH1 PE=1 SV=2
33	1	UniProt-Human	P07355	445	38808	17	13	10	9	1.09	Annexin A2 OS=Homo sapiens OX=9606 GN=ANXA2 PE=1 SV=2
34	1	UniProt-Human	P50990	430	60153	20	14	12	7	0.53	T-complex protein 1 subunit theta OS=Homo sapiens OX=9606 GN=CCT8 PE=1 SV=4
35	1	UniProt-Human	P78371	399	57794	24	14	13	9	0.84	T-complex protein 1 subunit beta OS=Homo sapiens OX=9606 GN=CCT2 PE=1 SV=4
36	1	UniProt-Human	P04406	378	36201	28	17	8	5	0.85	Glyceraldehyde-3-phosphate dehydrogenase OS=Homo sapiens OX=9606 GN=GAPDH PE=1 SV=3
37	1	UniProt-Human	P14618	347	58470	24	18	13	10	0.83	Pyruvate kinase PKM OS=Homo sapiens OX=9606 GN=PKM PE=1 SV=4
38	1	UniProt-Human	Q92616	347	294967	42	22	26	13	0.18	eIF-2-alpha kinase activator GCN1 OS=Homo sapiens OX=9606 GN=GCN1 PE=1 SV=6
39	1	UniProt-Human	Q15149	335	533462	57	25	42	20	0.12	Plectin OS=Homo sapiens OX=9606 GN=PLEC PE=1 SV=3
39	2	UniProt-Human	P58107	89	557768	7	6	4	4	0.02	Epiplakin OS=Homo sapiens OX=9606 GN=EPPK1 PE=1 SV=3
40	1	UniProt-Human	P23284	332	23785	24	16	9	7	2.27	Peptidyl-prolyl cis-trans isomerase B OS=Homo sapiens OX=9606 GN=PPIB PE=1 SV=2
41	1	UniProt-Human	P62979	323	18296	19	15	5	5	2.87	Ubiquitin-40S ribosomal protein S27a OS=Homo sapiens OX=9606 GN=RPS27A PE=1 SV=2
42	1	UniProt-Human	P00367	302	61701	20	16	9	6	0.68	Glutamate dehydrogenase 1, mitochondrial OS=Homo sapiens OX=9606 GN=GLUD1 PE=1 SV=2
43	1	UniProt-Human	P27824	300	67982	20	14	9	7	0.53	Calnexin OS=Homo sapiens OX=9606 GN=CANX PE=1 SV=2
44	1	UniProt-Human	P00505	294	47886	20	13	12	8	0.82	Aspartate aminotransferase, mitochondrial OS=Homo sapiens OX=9606 GN=GOT2 PE=1 SV=3
45	1	UniProt-Human	Q3ZCQ8	293	39850	15	11	5	5	0.75	Mitochondrial import inner membrane translocase subunit TIM50 OS=Homo sapiens OX=9606 GN=TIMM50 PE=1 SV=2
46	1	UniProt-Human	P50991	289	58401	25	15	12	9	0.83	T-complex protein 1 subunit delta OS=Homo sapiens OX=9606 GN=CCT4 PE=1 SV=4
47	1	UniProt-Human	P49411	284	49852	20	14	10	8	0.78	Elongation factor Tu, mitochondrial OS=Homo sapiens OX=9606 GN=TUFM PE=1 SV=2
48	1	UniProt-Human	P60981	263	18950	18	14	7	5	1.67	Destrin OS=Homo sapiens OX=9606 GN=DSTN PE=1 SV=3
49	1	UniProt-Human	P04843	260	68641	16	11	11	9	0.52	Dolichyl-diphosphooligosaccharide--protein glycosyltransferase subunit 1 OS=Homo sapiens OX=9606 GN=RPN1 PE=1 SV=1
50	1	UniProt-Human	P06748	258	32726	19	10	10	7	1.39	Nucleophosmin OS=Homo sapiens OX=9606 GN=NPM1 PE=1 SV=2
51	1	UniProt-Human	P51571	254	19158	13	9	5	5	2.1	Translocon-associated protein subunit delta OS=Homo sapiens OX=9606 GN=SSR4 PE=1 SV=1
52	1	UniProt-Human	Q00325	254	40525	21	13	10	7	1.03	Phosphate carrier protein, mitochondrial OS=Homo sapiens OX=9606 GN=SLC25A3 PE=1 SV=2
53	1	UniProt-Human	P07237	248	57480	17	9	13	7	0.48	Protein disulfide-isomerase OS=Homo sapiens OX=9606 GN=P4HB PE=1 SV=3
54	1	UniProt-Human	P35613	246	42573	15	13	6	6	0.69	Basigin OS=Homo sapiens OX=9606 GN=BSG PE=1 SV=2
55	1	UniProt-Human	P22087	243	33877	25	15	14	9	1.55	rRNA 2'-O-methyltransferase fibrillarin OS=Homo sapiens OX=9606 GN=FBL PE=1 SV=2
56	1	UniProt-Human	O95816	233	23928	15	10	10	8	1.84	BAG family molecular chaperone regulator 2 OS=Homo sapiens OX=9606 GN=BAG2 PE=1 SV=1
57	1	UniProt-Human	P17987	232	60819	21	13	15	10	0.69	T-complex protein 1 subunit alpha OS=Homo sapiens OX=9606 GN=TCP1 PE=1 SV=1
58	1	UniProt-Human	P14174	232	12639	7	7	1	1	0.61	Macrophage migration inhibitory factor OS=Homo sapiens OX=9606 GN=MIF PE=1 SV=4
59	1	UniProt-Human	P52292	224	58168	15	8	10	6	0.47	Importin subunit alpha-1 OS=Homo sapiens OX=9606 GN=KPNA2 PE=1 SV=1
60	1	UniProt-Human	P49368	222	61066	29	12	15	8	0.6	T-complex protein 1 subunit gamma OS=Homo sapiens OX=9606 GN=CCT3 PE=1 SV=4
61	1	UniProt-Human	O15460	219	61263	22	15	10	10	0.78	Prolyl 4-hydroxylase subunit alpha-2 OS=Homo sapiens OX=9606 GN=P4HA2 PE=1 SV=1
62	1	UniProt-Human	P10909	214	53031	8	7	6	5	0.35	Clusterin OS=Homo sapiens OX=9606 GN=CLU PE=1 SV=1
63	1	UniProt-Human	O15269	213	53281	7	6	4	3	0.27	Serine palmitoyltransferase 1 OS=Homo sapiens OX=9606 GN=SPTLC1 PE=1 SV=1
64	1	UniProt-Human	P42704	204	159003	23	16	19	14	0.33	Leucine-rich PPR motif-containing protein, mitochondrial OS=Homo sapiens OX=9606 GN=LRPPRC PE=1 SV=3
65	1	UniProt-Human	P62280	202	18590	21	9	11	6	2.22	40S ribosomal protein S11 OS=Homo sapiens OX=9606 GN=RPS11 PE=1 SV=3
66	1	UniProt-Human	P48643	200	60089	22	15	12	10	0.7	T-complex protein 1 subunit epsilon OS=Homo sapiens OX=9606 GN=CCT5 PE=1 SV=1
67	1	UniProt-Human	P16402	197	22336	13	10	6	4	1.01	Histone H1.3 OS=Homo sapiens OX=9606 GN=HIST1H1D PE=1 SV=2
68	1	UniProt-Human	P48047	197	23377	12	9	5	4	0.71	ATP synthase subunit O, mitochondrial OS=Homo sapiens OX=9606 GN=ATP5PO PE=1 SV=1
69	1	UniProt-Human	Q5T9A4	196	73098	21	12	12	7	0.42	ATPase family AAA domain-containing protein 3B OS=Homo sapiens OX=9606 GN=ATAD3B PE=1 SV=1
69	2	UniProt-Human	Q9NVI7	187	71610	27	17	14	10	0.71	ATPase family AAA domain-containing protein 3A OS=Homo sapiens OX=9606 GN=ATAD3A PE=1 SV=2
70	1	UniProt-Human	P42677	195	9797	9	8	3	3	3.58	40S ribosomal protein S27 OS=Homo sapiens OX=9606 GN=RPS27 PE=1 SV=3
70	2	UniProt-Human	Q71UM5	157	9813	7	5	2	2	1.49	40S ribosomal protein S27-like OS=Homo sapiens OX=9606 GN=RPS27L PE=1 SV=3
71	1	UniProt-Human	Q9BWM7	191	35823	11	9	6	5	0.56	Sideroflexin-3 OS=Homo sapiens OX=9606 GN=SFXN3 PE=1 SV=3
71	2	UniProt-Human	Q9H9B4	161	35881	11	7	7	3	0.3	Sideroflexin-1 OS=Homo sapiens OX=9606 GN=SFXN1 PE=1 SV=4
72	1	UniProt-Human	P02545	187	74380	16	12	11	8	0.41	Prelamin-A/C OS=Homo sapiens OX=9606 GN=LMNA PE=1 SV=1
73	1	UniProt-Human	P50454	186	46525	10	9	6	6	0.62	Serpin H1 OS=Homo sapiens OX=9606 GN=SERPINH1 PE=1 SV=2
74	1	UniProt-Human	P61604	185	10925	11	8	3	3	2.01	10 kDa heat shock protein, mitochondrial OS=Homo sapiens OX=9606 GN=HSPE1 PE=1 SV=2
75	1	UniProt-Human	P31689	182	45581	16	11	10	9	1.01	DnaJ homolog subfamily A member 1 OS=Homo sapiens OX=9606 GN=DNAJA1 PE=1 SV=2
76	1	UniProt-Human	P23528	178	18719	13	10	6	6	2.18	Cofilin-1 OS=Homo sapiens OX=9606 GN=CFL1 PE=1 SV=3
77	1	UniProt-Human	Q14204	171	534809	27	12	21	11	0.08	Cytoplasmic dynein 1 heavy chain 1 OS=Homo sapiens OX=9606 GN=DYNC1H1 PE=1 SV=5
78	1	UniProt-Human	Q99832	170	59842	22	16	10	9	0.71	T-complex protein 1 subunit eta OS=Homo sapiens OX=9606 GN=CCT7 PE=1 SV=2
79	1	UniProt-Human	Q86Y79	166	23207	13	12	4	4	1.94	Probable peptidyl-tRNA hydrolase OS=Homo sapiens OX=9606 GN=PTRH1 PE=1 SV=1
80	1	UniProt-Human	P52272	164	77749	12	7	6	5	0.28	Heterogeneous nuclear ribonucleoprotein M OS=Homo sapiens OX=9606 GN=HNRNPM PE=1 SV=3
81	1	UniProt-Human	P05109	163	10885	8	6	3	3	2.01	Protein S100-A8 OS=Homo sapiens OX=9606 GN=S100A8 PE=1 SV=1
82	1	UniProt-Human	Q15365	162	37987	13	8	7	5	0.52	Poly(rC)-binding protein 1 OS=Homo sapiens OX=9606 GN=PCBP1 PE=1 SV=2
82	2	UniProt-Human	Q15366	139	38955	8	6	5	4	0.39	Poly(rC)-binding protein 2 OS=Homo sapiens OX=9606 GN=PCBP2 PE=1 SV=1
83	1	UniProt-Human	P15531	157	17309	9	8	4	4	1.44	Nucleoside diphosphate kinase A OS=Homo sapiens OX=9606 GN=NME1 PE=1 SV=1
84	1	UniProt-Human	P20700	156	66653	19	11	11	7	0.47	Lamin-B1 OS=Homo sapiens OX=9606 GN=LMNB1 PE=1 SV=2
85	1	UniProt-Human	P21333	155	283301	14	7	13	7	0.08	Filamin-A OS=Homo sapiens OX=9606 GN=FLNA PE=1 SV=4
86	1	UniProt-Human	Q9UJS0	152	74528	10	8	6	5	0.24	Calcium-binding mitochondrial carrier protein Aralar2 OS=Homo sapiens OX=9606 GN=SLC25A13 PE=1 SV=2
87	1	UniProt-Human	P30041	152	25133	9	7	6	5	0.87	Peroxiredoxin-6 OS=Homo sapiens OX=9606 GN=PRDX6 PE=1 SV=3
88	1	UniProt-Human	P63172	151	12672	5	4	2	1	0.61	Dynein light chain Tctex-type 1 OS=Homo sapiens OX=9606 GN=DYNLT1 PE=1 SV=1
89	1	UniProt-Human	P17844	147	69618	14	8	7	5	0.26	Probable ATP-dependent RNA helicase DDX5 OS=Homo sapiens OX=9606 GN=DDX5 PE=1 SV=1
89	2	UniProt-Human	Q92841	116	80906	9	6	6	4	0.17	Probable ATP-dependent RNA helicase DDX17 OS=Homo sapiens OX=9606 GN=DDX17 PE=1 SV=2
89	3	UniProt-Human	O00571	79	73597	11	7	8	6	0.3	ATP-dependent RNA helicase DDX3X OS=Homo sapiens OX=9606 GN=DDX3X PE=1 SV=3
90	1	UniProt-Human	Q14498	142	59628	6	4	5	4	0.24	RNA-binding protein 39 OS=Homo sapiens OX=9606 GN=RBM39 PE=1 SV=2
91	1	UniProt-Human	P21291	141	21409	7	6	5	4	0.79	Cysteine and glycine-rich protein 1 OS=Homo sapiens OX=9606 GN=CSRP1 PE=1 SV=3
92	1	UniProt-Human	P36542	140	33032	15	6	8	4	0.61	ATP synthase subunit gamma, mitochondrial OS=Homo sapiens OX=9606 GN=ATP5F1C PE=1 SV=1
93	1	UniProt-Human	O75964	140	11421	10	8	3	2	0.69	ATP synthase subunit g, mitochondrial OS=Homo sapiens OX=9606 GN=ATP5MG PE=1 SV=3
94	1	UniProt-Human	P40926	139	35937	10	8	7	6	0.85	Malate dehydrogenase, mitochondrial OS=Homo sapiens OX=9606 GN=MDH2 PE=1 SV=3
95	1	UniProt-Human	P37108	138	14675	7	5	4	3	0.87	Signal recognition particle 14 kDa protein OS=Homo sapiens OX=9606 GN=SRP14 PE=1 SV=2
96	1	UniProt-Human	P40227	137	58444	25	12	13	8	0.55	T-complex protein 1 subunit zeta OS=Homo sapiens OX=9606 GN=CCT6A PE=1 SV=3
97	1	UniProt-Human	P67936	137	28619	12	8	7	4	0.93	Tropomyosin alpha-4 chain OS=Homo sapiens OX=9606 GN=TPM4 PE=1 SV=3
98	1	UniProt-Human	P60174	133	31057	6	6	5	5	0.66	Triosephosphate isomerase OS=Homo sapiens OX=9606 GN=TPI1 PE=1 SV=3
99	1	UniProt-Human	P34897	132	56414	15	6	10	5	0.33	Serine hydroxymethyltransferase, mitochondrial OS=Homo sapiens OX=9606 GN=SHMT2 PE=1 SV=3
100	1	UniProt-Human	Q09666	131	629213	8	5	7	4	0.02	Neuroblast differentiation-associated protein AHNAK OS=Homo sapiens OX=9606 GN=AHNAK PE=1 SV=2
101	1	UniProt-Human	P30048	131	28017	7	7	3	3	0.76	Thioredoxin-dependent peroxide reductase, mitochondrial OS=Homo sapiens OX=9606 GN=PRDX3 PE=1 SV=3
102	1	UniProt-Human	Q8WUK0	130	23000	4	3	4	3	0.5	Phosphatidylglycerophosphatase and protein-tyrosine phosphatase 1 OS=Homo sapiens OX=9606 GN=PTPMT1 PE=1 SV=1
103	1	UniProt-Human	Q9H4I3	128	42636	4	4	2	2	0.25	TraB domain-containing protein OS=Homo sapiens OX=9606 GN=TRABD PE=1 SV=1
104	1	UniProt-Human	P26641	127	50429	10	7	5	4	0.37	Elongation factor 1-gamma OS=Homo sapiens OX=9606 GN=EEF1G PE=1 SV=3
105	1	UniProt-Human	Q15293	126	38866	8	7	5	5	0.5	Reticulocalbin-1 OS=Homo sapiens OX=9606 GN=RCN1 PE=1 SV=1
106	1	UniProt-Human	Q9BRK5	125	41895	11	6	7	5	0.46	45 kDa calcium-binding protein OS=Homo sapiens OX=9606 GN=SDF4 PE=1 SV=1
107	1	UniProt-Human	P50402	125	29033	11	8	5	3	0.54	Emerin OS=Homo sapiens OX=9606 GN=EMD PE=1 SV=1
108	1	UniProt-Human	Q9NZ01	123	36410	18	11	7	5	1.01	Very-long-chain enoyl-CoA reductase OS=Homo sapiens OX=9606 GN=TECR PE=1 SV=1
109	1	UniProt-Human	Q04721	122	279082	6	4	4	3	0.04	Neurogenic locus notch homolog protein 2 OS=Homo sapiens OX=9606 GN=NOTCH2 PE=1 SV=3
110	1	UniProt-Human	P04075	122	39851	4	3	3	2	0.17	Fructose-bisphosphate aldolase A OS=Homo sapiens OX=9606 GN=ALDOA PE=1 SV=2
111	1	UniProt-Human	P61626	120	16982	2	2	1	1	0.2	Lysozyme C OS=Homo sapiens OX=9606 GN=LYZ PE=1 SV=1
112	1	UniProt-Human	P00558	120	44985	11	7	7	5	0.53	Phosphoglycerate kinase 1 OS=Homo sapiens OX=9606 GN=PGK1 PE=1 SV=3
113	1	UniProt-Human	Q9NR30	120	87804	14	8	10	7	0.29	Nucleolar RNA helicase 2 OS=Homo sapiens OX=9606 GN=DDX21 PE=1 SV=5
114	1	UniProt-Human	P51114	118	70020	10	6	7	5	0.26	Fragile X mental retardation syndrome-related protein 1 OS=Homo sapiens OX=9606 GN=FXR1 PE=1 SV=3
115	1	UniProt-Human	O14828	118	38661	4	3	4	3	0.28	Secretory carrier-associated membrane protein 3 OS=Homo sapiens OX=9606 GN=SCAMP3 PE=1 SV=3
116	1	UniProt-Human	O43852	117	37198	11	8	5	3	0.29	Calumenin OS=Homo sapiens OX=9606 GN=CALU PE=1 SV=2
117	1	UniProt-Human	Q96HS1	116	32213	8	5	6	4	0.48	Serine/threonine-protein phosphatase PGAM5, mitochondrial OS=Homo sapiens OX=9606 GN=PGAM5 PE=1 SV=2
118	1	UniProt-Human	P26885	116	15810	6	6	3	3	1.18	Peptidyl-prolyl cis-trans isomerase FKBP2 OS=Homo sapiens OX=9606 GN=FKBP2 PE=1 SV=2
119	1	UniProt-Human	Q15758	112	57018	11	7	5	5	0.4	Neutral amino acid transporter B(0) OS=Homo sapiens OX=9606 GN=SLC1A5 PE=1 SV=2
120	1	UniProt-Human	P62701	112	29807	14	9	9	5	0.88	40S ribosomal protein S4, X isoform OS=Homo sapiens OX=9606 GN=RPS4X PE=1 SV=2
121	1	UniProt-Human	O75390	111	51908	4	4	2	2	0.13	Citrate synthase, mitochondrial OS=Homo sapiens OX=9606 GN=CS PE=1 SV=2
122	1	UniProt-Human	P27797	111	48283	13	7	6	5	0.39	Calreticulin OS=Homo sapiens OX=9606 GN=CALR PE=1 SV=1
123	1	UniProt-Human	Q07020	111	21735	6	5	4	3	0.54	60S ribosomal protein L18 OS=Homo sapiens OX=9606 GN=RPL18 PE=1 SV=2
124	1	UniProt-Human	Q15645	111	48863	10	5	8	4	0.3	Pachytene checkpoint protein 2 homolog OS=Homo sapiens OX=9606 GN=TRIP13 PE=1 SV=2
125	1	UniProt-Human	P08670	110	53676	22	10	13	8	0.61	Vimentin OS=Homo sapiens OX=9606 GN=VIM PE=1 SV=4
126	1	UniProt-Human	P62318	108	14021	6	5	2	2	0.92	Small nuclear ribonucleoprotein Sm D3 OS=Homo sapiens OX=9606 GN=SNRPD3 PE=1 SV=1
127	1	UniProt-Human	P62263	107	16434	12	8	7	5	1.55	40S ribosomal protein S14 OS=Homo sapiens OX=9606 GN=RPS14 PE=1 SV=3
128	1	UniProt-Human	Q6IS14	107	16990	13	6	5	3	1.48	Eukaryotic translation initiation factor 5A-1-like OS=Homo sapiens OX=9606 GN=EIF5AL1 PE=2 SV=2
129	1	UniProt-Human	Q8TEM1	106	205895	9	8	7	6	0.1	Nuclear pore membrane glycoprotein 210 OS=Homo sapiens OX=9606 GN=NUP210 PE=1 SV=3
130	1	UniProt-Human	P62750	105	17684	4	2	2	1	0.19	60S ribosomal protein L23a OS=Homo sapiens OX=9606 GN=RPL23A PE=1 SV=1
131	1	UniProt-Human	Q9Y230	105	51296	11	6	9	5	0.37	RuvB-like 2 OS=Homo sapiens OX=9606 GN=RUVBL2 PE=1 SV=3
132	1	UniProt-Human	Q02878	104	32765	10	6	6	3	0.34	60S ribosomal protein L6 OS=Homo sapiens OX=9606 GN=RPL6 PE=1 SV=3
133	1	UniProt-Human	Q01650	104	55659	8	6	3	2	0.19	Large neutral amino acids transporter small subunit 1 OS=Homo sapiens OX=9606 GN=SLC7A5 PE=1 SV=2
134	1	UniProt-Human	O94906	103	107656	12	8	10	7	0.23	Pre-mRNA-processing factor 6 OS=Homo sapiens OX=9606 GN=PRPF6 PE=1 SV=1
135	1	UniProt-Human	O43175	102	57356	7	6	6	5	0.32	D-3-phosphoglycerate dehydrogenase OS=Homo sapiens OX=9606 GN=PHGDH PE=1 SV=4
136	1	UniProt-Human	Q12905	102	43263	5	4	4	3	0.25	Interleukin enhancer-binding factor 2 OS=Homo sapiens OX=9606 GN=ILF2 PE=1 SV=2
137	1	UniProt-Human	Q9NZM5	101	54470	8	3	5	2	0.12	Ribosome biogenesis protein NOP53 OS=Homo sapiens OX=9606 GN=NOP53 PE=1 SV=2
138	1	UniProt-Human	O00148	101	49611	5	2	3	1	0.07	ATP-dependent RNA helicase DDX39A OS=Homo sapiens OX=9606 GN=DDX39A PE=1 SV=2
139	1	UniProt-Human	Q14980	98	239199	18	7	14	6	0.08	Nuclear mitotic apparatus protein 1 OS=Homo sapiens OX=9606 GN=NUMA1 PE=1 SV=2
140	1	UniProt-Human	P04083	98	38918	7	6	5	4	0.39	Annexin A1 OS=Homo sapiens OX=9606 GN=ANXA1 PE=1 SV=2
141	1	UniProt-Human	P62913	97	20468	8	4	3	3	0.58	60S ribosomal protein L11 OS=Homo sapiens OX=9606 GN=RPL11 PE=1 SV=2
142	1	UniProt-Human	P12277	97	42902	4	4	3	3	0.25	Creatine kinase B-type OS=Homo sapiens OX=9606 GN=CKB PE=1 SV=1
143	1	UniProt-Human	P06702	96	13291	12	7	7	3	2.13	Protein S100-A9 OS=Homo sapiens OX=9606 GN=S100A9 PE=1 SV=1
144	1	UniProt-Human	P46379	94	119790	9	5	7	4	0.11	Large proline-rich protein BAG6 OS=Homo sapiens OX=9606 GN=BAG6 PE=1 SV=2
145	1	UniProt-Human	P02768	94	71317	4	3	2	1	0.05	Serum albumin OS=Homo sapiens OX=9606 GN=ALB PE=1 SV=2
146	1	UniProt-Human	P43307	91	32215	6	3	3	2	0.22	Translocon-associated protein subunit alpha OS=Homo sapiens OX=9606 GN=SSR1 PE=1 SV=3
147	1	UniProt-Human	Q9Y679	91	46214	8	6	4	3	0.23	Ancient ubiquitous protein 1 OS=Homo sapiens OX=9606 GN=AUP1 PE=1 SV=2
148	1	UniProt-Human	P25398	91	14905	4	4	2	2	0.85	40S ribosomal protein S12 OS=Homo sapiens OX=9606 GN=RPS12 PE=1 SV=3
149	1	UniProt-Human	P30101	89	57146	12	6	9	5	0.32	Protein disulfide-isomerase A3 OS=Homo sapiens OX=9606 GN=PDIA3 PE=1 SV=4
150	1	UniProt-Human	O00165	88	31601	3	3	2	2	0.22	HCLS1-associated protein X-1 OS=Homo sapiens OX=9606 GN=HAX1 PE=1 SV=2
151	1	UniProt-Human	P30050	88	17979	5	4	3	3	0.68	60S ribosomal protein L12 OS=Homo sapiens OX=9606 GN=RPL12 PE=1 SV=1
152	1	UniProt-Human	P46776	88	16665	5	3	3	2	0.45	60S ribosomal protein L27a OS=Homo sapiens OX=9606 GN=RPL27A PE=1 SV=2
153	1	UniProt-Human	P26373	87	24304	10	4	5	2	0.47	60S ribosomal protein L13 OS=Homo sapiens OX=9606 GN=RPL13 PE=1 SV=4
154	1	UniProt-Human	Q6P2Q9	87	274738	14	5	11	4	0.05	Pre-mRNA-processing-splicing factor 8 OS=Homo sapiens OX=9606 GN=PRPF8 PE=1 SV=2
155	1	UniProt-Human	Q99615	86	57203	7	5	5	3	0.18	DnaJ homolog subfamily C member 7 OS=Homo sapiens OX=9606 GN=DNAJC7 PE=1 SV=2
156	1	UniProt-Human	P23246	84	76216	8	5	6	3	0.13	Splicing factor, proline- and glutamine-rich OS=Homo sapiens OX=9606 GN=SFPQ PE=1 SV=2
156	2	UniProt-Human	Q15233	81	54311	8	5	4	2	0.19	Non-POU domain-containing octamer-binding protein OS=Homo sapiens OX=9606 GN=NONO PE=1 SV=4
157	1	UniProt-Human	P17812	84	67332	13	5	9	5	0.27	CTP synthase 1 OS=Homo sapiens OX=9606 GN=CTPS1 PE=1 SV=2
158	1	UniProt-Human	A0FGR8	83	102807	4	4	3	3	0.1	Extended synaptotagmin-2 OS=Homo sapiens OX=9606 GN=ESYT2 PE=1 SV=1
159	1	UniProt-Human	Q9GZT3	82	12398	7	4	2	2	1.08	SRA stem-loop-interacting RNA-binding protein, mitochondrial OS=Homo sapiens OX=9606 GN=SLIRP PE=1 SV=1
160	1	UniProt-Human	Q9BUQ8	81	95866	19	6	13	6	0.22	Probable ATP-dependent RNA helicase DDX23 OS=Homo sapiens OX=9606 GN=DDX23 PE=1 SV=3
161	1	UniProt-Human	P83731	80	17882	2	2	1	1	0.41	60S ribosomal protein L24 OS=Homo sapiens OX=9606 GN=RPL24 PE=1 SV=1
162	1	UniProt-Human	O75323	78	33949	9	5	2	2	0.2	Protein NipSnap homolog 2 OS=Homo sapiens OX=9606 GN=NIPSNAP2 PE=1 SV=1
163	1	UniProt-Human	P30876	77	135236	9	4	6	3	0.07	DNA-directed RNA polymerase II subunit RPB2 OS=Homo sapiens OX=9606 GN=POLR2B PE=1 SV=1
164	1	UniProt-Human	Q15369	77	12636	4	3	1	1	0.61	Elongin-C OS=Homo sapiens OX=9606 GN=ELOC PE=1 SV=1
165	1	UniProt-Human	P07737	77	15216	5	4	4	4	1.24	Profilin-1 OS=Homo sapiens OX=9606 GN=PFN1 PE=1 SV=2
166	1	UniProt-Human	P23396	77	26842	5	3	4	3	0.42	40S ribosomal protein S3 OS=Homo sapiens OX=9606 GN=RPS3 PE=1 SV=2
167	1	UniProt-Human	P14406	75	9390	4	4	2	2	0.87	Cytochrome c oxidase subunit 7A2, mitochondrial OS=Homo sapiens OX=9606 GN=COX7A2 PE=1 SV=1
168	1	UniProt-Human	P07195	74	36900	9	4	6	2	0.19	L-lactate dehydrogenase B chain OS=Homo sapiens OX=9606 GN=LDHB PE=1 SV=2
169	1	UniProt-Human	P57088	73	28302	6	3	4	2	0.25	Transmembrane protein 33 OS=Homo sapiens OX=9606 GN=TMEM33 PE=1 SV=2
170	1	UniProt-Human	P0DP23	73	16827	8	4	4	2	0.73	Calmodulin-1 OS=Homo sapiens OX=9606 GN=CALM1 PE=1 SV=1
171	1	UniProt-Human	P00338	72	36950	8	5	6	4	0.41	L-lactate dehydrogenase A chain OS=Homo sapiens OX=9606 GN=LDHA PE=1 SV=2
172	1	UniProt-Human	O95831	72	67144	15	7	9	5	0.33	Apoptosis-inducing factor 1, mitochondrial OS=Homo sapiens OX=9606 GN=AIFM1 PE=1 SV=1
173	1	UniProt-Human	Q15181	71	33095	3	3	2	2	0.21	Inorganic pyrophosphatase OS=Homo sapiens OX=9606 GN=PPA1 PE=1 SV=2
174	1	UniProt-Human	P05388	71	34423	7	2	5	2	0.2	60S acidic ribosomal protein P0 OS=Homo sapiens OX=9606 GN=RPLP0 PE=1 SV=1
175	1	UniProt-Human	Q9BPW8	71	33460	9	5	2	2	0.33	Protein NipSnap homolog 1 OS=Homo sapiens OX=9606 GN=NIPSNAP1 PE=1 SV=1
176	1	UniProt-Human	O95299	70	41067	7	3	4	3	0.26	NADH dehydrogenase [ubiquinone] 1 alpha subcomplex subunit 10, mitochondrial OS=Homo sapiens OX=9606 GN=NDUFA10 PE=1 SV=1
177	1	UniProt-Human	P61978	70	51230	7	5	6	5	0.37	Heterogeneous nuclear ribonucleoprotein K OS=Homo sapiens OX=9606 GN=HNRNPK PE=1 SV=1
178	1	UniProt-Human	P31930	70	53297	3	3	2	2	0.13	Cytochrome b-c1 complex subunit 1, mitochondrial OS=Homo sapiens OX=9606 GN=UQCRC1 PE=1 SV=3
179	1	UniProt-Human	P55209	69	45631	5	4	3	3	0.32	Nucleosome assembly protein 1-like 1 OS=Homo sapiens OX=9606 GN=NAP1L1 PE=1 SV=1
180	1	UniProt-Human	P30044	69	22301	7	3	2	2	0.52	Peroxiredoxin-5, mitochondrial OS=Homo sapiens OX=9606 GN=PRDX5 PE=1 SV=4
181	1	UniProt-Human	O75694	68	156697	4	2	4	2	0.04	Nuclear pore complex protein Nup155 OS=Homo sapiens OX=9606 GN=NUP155 PE=1 SV=1
182	1	UniProt-Human	P26599	68	57357	5	3	5	3	0.18	Polypyrimidine tract-binding protein 1 OS=Homo sapiens OX=9606 GN=PTBP1 PE=1 SV=1
183	1	UniProt-Human	O00567	67	66408	10	4	7	4	0.21	Nucleolar protein 56 OS=Homo sapiens OX=9606 GN=NOP56 PE=1 SV=4
184	1	UniProt-Human	P32969	67	21964	11	6	7	4	1.03	60S ribosomal protein L9 OS=Homo sapiens OX=9606 GN=RPL9 PE=1 SV=1
185	1	UniProt-Human	P46782	67	23033	2	1	2	1	0.15	40S ribosomal protein S5 OS=Homo sapiens OX=9606 GN=RPS5 PE=1 SV=4
186	1	UniProt-Human	P07686	67	63527	20	7	12	6	0.35	Beta-hexosaminidase subunit beta OS=Homo sapiens OX=9606 GN=HEXB PE=1 SV=3
186	2	UniProt-Human	P06865	37	61120	8	3	4	2	0.11	Beta-hexosaminidase subunit alpha OS=Homo sapiens OX=9606 GN=HEXA PE=1 SV=2
187	1	UniProt-Human	P62424	66	30148	8	4	5	3	0.52	60S ribosomal protein L7a OS=Homo sapiens OX=9606 GN=RPL7A PE=1 SV=2
188	1	UniProt-Human	Q13263	66	90261	8	6	6	4	0.15	Transcription intermediary factor 1-beta OS=Homo sapiens OX=9606 GN=TRIM28 PE=1 SV=5
189	1	UniProt-Human	O43707	66	105245	6	3	5	2	0.06	Alpha-actinin-4 OS=Homo sapiens OX=9606 GN=ACTN4 PE=1 SV=2
190	1	UniProt-Human	Q5VSP4	65	18078	2	2	1	1	0.19	Putative lipocalin 1-like protein 1 OS=Homo sapiens OX=9606 GN=LCN1P1 PE=5 SV=1
191	1	UniProt-Human	Q969V3	65	63106	7	4	4	2	0.16	Nicalin OS=Homo sapiens OX=9606 GN=NCLN PE=1 SV=2
192	1	UniProt-Human	P31153	65	43975	3	1	3	1	0.08	S-adenosylmethionine synthase isoform type-2 OS=Homo sapiens OX=9606 GN=MAT2A PE=1 SV=1
193	1	UniProt-Human	Q13148	65	45053	3	2	2	2	0.15	TAR DNA-binding protein 43 OS=Homo sapiens OX=9606 GN=TARDBP PE=1 SV=1
194	1	UniProt-Human	P09429	65	25049	12	4	4	2	0.46	High mobility group protein B1 OS=Homo sapiens OX=9606 GN=HMGB1 PE=1 SV=3
195	1	UniProt-Human	Q14257	64	36911	1	1	1	1	0.09	Reticulocalbin-2 OS=Homo sapiens OX=9606 GN=RCN2 PE=1 SV=1
196	1	UniProt-Human	P99999	64	11855	6	3	2	1	0.66	Cytochrome c OS=Homo sapiens OX=9606 GN=CYCS PE=1 SV=2
197	1	UniProt-Human	P61313	63	24245	3	2	2	1	0.14	60S ribosomal protein L15 OS=Homo sapiens OX=9606 GN=RPL15 PE=1 SV=2
198	1	UniProt-Human	P33993	63	81884	7	3	7	3	0.12	DNA replication licensing factor MCM7 OS=Homo sapiens OX=9606 GN=MCM7 PE=1 SV=4
199	1	UniProt-Human	E9PAV3	63	205979	3	2	3	2	0.03	Nascent polypeptide-associated complex subunit alpha, muscle-specific form OS=Homo sapiens OX=9606 GN=NACA PE=1 SV=1
200	1	UniProt-Human	P62258	63	29326	4	3	2	2	0.24	14-3-3 protein epsilon OS=Homo sapiens OX=9606 GN=YWHAE PE=1 SV=1
200	2	UniProt-Human	P63104	34	27899	4	3	2	2	0.25	14-3-3 protein zeta/delta OS=Homo sapiens OX=9606 GN=YWHAZ PE=1 SV=1
201	1	UniProt-Human	P31040	62	73672	10	4	7	2	0.09	Succinate dehydrogenase [ubiquinone] flavoprotein subunit, mitochondrial OS=Homo sapiens OX=9606 GN=SDHA PE=1 SV=2
202	1	UniProt-Human	A0A0U1RRH7	61	18541	6	4	3	2	0.65	Histone H2A OS=Homo sapiens OX=9606 PE=3 SV=1
203	1	UniProt-Human	P43003	61	59705	2	2	2	2	0.11	Excitatory amino acid transporter 1 OS=Homo sapiens OX=9606 GN=SLC1A3 PE=1 SV=1
204	1	UniProt-Human	P52732	61	120111	7	4	4	3	0.08	Kinesin-like protein KIF11 OS=Homo sapiens OX=9606 GN=KIF11 PE=1 SV=2
205	1	UniProt-Human	P24539	60	28947	5	3	3	3	0.39	ATP synthase F(0) complex subunit B1, mitochondrial OS=Homo sapiens OX=9606 GN=ATP5PB PE=1 SV=2
206	1	UniProt-Human	Q9BZX2	59	29452	5	4	3	3	0.38	Uridine-cytidine kinase 2 OS=Homo sapiens OX=9606 GN=UCK2 PE=1 SV=1
207	1	UniProt-Human	Q14697	59	107263	14	6	9	5	0.16	Neutral alpha-glucosidase AB OS=Homo sapiens OX=9606 GN=GANAB PE=1 SV=3
208	1	UniProt-Human	Q9Y265	59	50538	8	5	6	4	0.29	RuvB-like 1 OS=Homo sapiens OX=9606 GN=RUVBL1 PE=1 SV=1
209	1	UniProt-Human	Q8NEZ5	59	45278	5	3	4	2	0.15	F-box only protein 22 OS=Homo sapiens OX=9606 GN=FBXO22 PE=1 SV=1
210	1	UniProt-Human	P62917	58	28235	7	4	4	3	0.4	60S ribosomal protein L8 OS=Homo sapiens OX=9606 GN=RPL8 PE=1 SV=2
211	1	UniProt-Human	P22234	57	47790	5	4	3	2	0.22	Multifunctional protein ADE2 OS=Homo sapiens OX=9606 GN=PAICS PE=1 SV=3
212	1	UniProt-Human	P04181	57	48846	6	4	3	2	0.14	Ornithine aminotransferase, mitochondrial OS=Homo sapiens OX=9606 GN=OAT PE=1 SV=1
213	1	UniProt-Human	Q9UI30	56	14304	5	2	3	2	0.53	Multifunctional methyltransferase subunit TRM112-like protein OS=Homo sapiens OX=9606 GN=TRMT112 PE=1 SV=1
214	1	UniProt-Human	Q99714	56	27134	3	2	3	2	0.26	3-hydroxyacyl-CoA dehydrogenase type-2 OS=Homo sapiens OX=9606 GN=HSD17B10 PE=1 SV=3
215	1	UniProt-Human	P19338	56	76625	1	1	1	1	0.04	Nucleolin OS=Homo sapiens OX=9606 GN=NCL PE=1 SV=3
216	1	UniProt-Human	Q9UJZ1	56	38624	1	1	1	1	0.09	Stomatin-like protein 2, mitochondrial OS=Homo sapiens OX=9606 GN=STOML2 PE=1 SV=1
217	1	UniProt-Human	P07998	55	18089	103	20	2	2	6.79	Ribonuclease pancreatic OS=Homo sapiens OX=9606 GN=RNASE1 PE=1 SV=4
218	1	UniProt-Human	P18124	54	29264	4	1	3	1	0.11	60S ribosomal protein L7 OS=Homo sapiens OX=9606 GN=RPL7 PE=1 SV=1
219	1	UniProt-Human	P62304	54	10854	2	2	1	1	0.74	Small nuclear ribonucleoprotein E OS=Homo sapiens OX=9606 GN=SNRPE PE=1 SV=1
220	1	UniProt-Human	P55060	54	111145	8	5	4	3	0.12	Exportin-2 OS=Homo sapiens OX=9606 GN=CSE1L PE=1 SV=3
221	1	UniProt-Human	Q14974	54	98420	2	1	2	1	0.03	Importin subunit beta-1 OS=Homo sapiens OX=9606 GN=KPNB1 PE=1 SV=2
222	1	UniProt-Human	P41091	54	51647	3	3	3	3	0.2	Eukaryotic translation initiation factor 2 subunit 3 OS=Homo sapiens OX=9606 GN=EIF2S3 PE=1 SV=3
223	1	UniProt-Human	P63313	54	5023	3	2	1	1	0.73	Thymosin beta-10 OS=Homo sapiens OX=9606 GN=TMSB10 PE=1 SV=2
224	1	UniProt-Human	P57678	53	121728	4	2	3	1	0.03	Gem-associated protein 4 OS=Homo sapiens OX=9606 GN=GEMIN4 PE=1 SV=2
225	1	UniProt-Human	P56385	53	7928	3	2	1	1	0.45	ATP synthase subunit e, mitochondrial OS=Homo sapiens OX=9606 GN=ATP5ME PE=1 SV=2
226	1	UniProt-Human	P38117	53	28054	4	2	3	2	0.25	Electron transfer flavoprotein subunit beta OS=Homo sapiens OX=9606 GN=ETFB PE=1 SV=3
227	1	UniProt-Human	Q8WYP5	53	254223	8	3	7	3	0.04	Protein ELYS OS=Homo sapiens OX=9606 GN=AHCTF1 PE=1 SV=3
228	1	UniProt-Human	P13073	53	19621	7	4	3	2	0.37	Cytochrome c oxidase subunit 4 isoform 1, mitochondrial OS=Homo sapiens OX=9606 GN=COX4I1 PE=1 SV=1
229	1	UniProt-Human	P63208	52	18817	3	2	2	2	0.39	S-phase kinase-associated protein 1 OS=Homo sapiens OX=9606 GN=SKP1 PE=1 SV=2
230	1	UniProt-Human	P62241	52	24475	4	2	3	1	0.14	40S ribosomal protein S8 OS=Homo sapiens OX=9606 GN=RPS8 PE=1 SV=2
231	1	UniProt-Human	P36404	52	21036	4	2	2	1	0.16	ADP-ribosylation factor-like protein 2 OS=Homo sapiens OX=9606 GN=ARL2 PE=1 SV=4
232	1	UniProt-Human	P62826	50	24579	3	1	1	1	0.14	GTP-binding nuclear protein Ran OS=Homo sapiens OX=9606 GN=RAN PE=1 SV=3
233	1	UniProt-Human	Q9H4F8	50	49443	3	2	2	1	0.07	SPARC-related modular calcium-binding protein 1 OS=Homo sapiens OX=9606 GN=SMOC1 PE=1 SV=1
234	1	UniProt-Human	O15067	50	146297	2	1	2	1	0.02	Phosphoribosylformylglycinamidine synthase OS=Homo sapiens OX=9606 GN=PFAS PE=1 SV=4
235	1	UniProt-Human	B4DLN1	50	48582	4	2	3	2	0.14	cDNA FLJ60124, highly similar to Mitochondrial dicarboxylate carrier OS=Homo sapiens OX=9606 PE=2 SV=1
236	1	UniProt-Human	P16615	50	116336	3	2	3	2	0.06	Sarcoplasmic/endoplasmic reticulum calcium ATPase 2 OS=Homo sapiens OX=9606 GN=ATP2A2 PE=1 SV=1
237	1	UniProt-Human	P81605	49	11391	3	2	2	1	0.3	Dermcidin OS=Homo sapiens OX=9606 GN=DCD PE=1 SV=2
238	1	UniProt-Human	O43813	49	45995	1	1	1	1	0.07	Glutathione S-transferase LANCL1 OS=Homo sapiens OX=9606 GN=LANCL1 PE=1 SV=1
239	1	UniProt-Human	P39023	49	46365	5	2	4	2	0.15	60S ribosomal protein L3 OS=Homo sapiens OX=9606 GN=RPL3 PE=1 SV=2
240	1	UniProt-Human	K7EKS7	48	5730	2	2	1	1	0.63	Uncharacterized protein OS=Homo sapiens OX=9606 PE=1 SV=1
241	1	UniProt-Human	P01033	48	23840	3	2	2	1	0.14	Metalloproteinase inhibitor 1 OS=Homo sapiens OX=9606 GN=TIMP1 PE=1 SV=1
242	1	UniProt-Human	Q16527	48	21852	6	4	4	3	0.53	Cysteine and glycine-rich protein 2 OS=Homo sapiens OX=9606 GN=CSRP2 PE=1 SV=3
243	1	UniProt-Human	Q9UBS4	48	40774	2	1	2	1	0.08	DnaJ homolog subfamily B member 11 OS=Homo sapiens OX=9606 GN=DNAJB11 PE=1 SV=1
244	1	UniProt-Human	P27635	48	25044	11	3	6	1	0.28	60S ribosomal protein L10 OS=Homo sapiens OX=9606 GN=RPL10 PE=1 SV=4
245	1	UniProt-Human	P22695	47	48584	5	2	5	2	0.14	Cytochrome b-c1 complex subunit 2, mitochondrial OS=Homo sapiens OX=9606 GN=UQCRC2 PE=1 SV=3
246	1	UniProt-Human	P62899	47	14454	3	2	2	1	0.24	60S ribosomal protein L31 OS=Homo sapiens OX=9606 GN=RPL31 PE=1 SV=1
247	1	UniProt-Human	P49327	47	275877	4	2	4	2	0.02	Fatty acid synthase OS=Homo sapiens OX=9606 GN=FASN PE=1 SV=3
248	1	UniProt-Human	P06703	47	10230	5	2	3	2	0.79	Protein S100-A6 OS=Homo sapiens OX=9606 GN=S100A6 PE=1 SV=1
249	1	UniProt-Human	P13804	46	35400	1	1	1	1	0.09	Electron transfer flavoprotein subunit alpha, mitochondrial OS=Homo sapiens OX=9606 GN=ETFA PE=1 SV=1
250	1	UniProt-Human	O60762	46	29673	10	3	6	2	0.24	Dolichol-phosphate mannosyltransferase subunit 1 OS=Homo sapiens OX=9606 GN=DPM1 PE=1 SV=1
251	1	UniProt-Human	O43615	46	51666	4	2	3	2	0.13	Mitochondrial import inner membrane translocase subunit TIM44 OS=Homo sapiens OX=9606 GN=TIMM44 PE=1 SV=2
252	1	UniProt-Human	O75643	46	246006	12	3	10	3	0.04	U5 small nuclear ribonucleoprotein 200 kDa helicase OS=Homo sapiens OX=9606 GN=SNRNP200 PE=1 SV=2
253	1	UniProt-Human	Q02543	46	21034	2	2	2	2	0.35	60S ribosomal protein L18a OS=Homo sapiens OX=9606 GN=RPL18A PE=1 SV=2
254	1	UniProt-Human	Q969X5	46	32971	6	4	4	3	0.33	Endoplasmic reticulum-Golgi intermediate compartment protein 1 OS=Homo sapiens OX=9606 GN=ERGIC1 PE=1 SV=1
255	1	UniProt-Human	P11387	45	91125	3	3	2	2	0.07	DNA topoisomerase 1 OS=Homo sapiens OX=9606 GN=TOP1 PE=1 SV=2
256	1	UniProt-Human	P62333	45	44430	1	1	1	1	0.07	26S proteasome regulatory subunit 10B OS=Homo sapiens OX=9606 GN=PSMC6 PE=1 SV=1
257	1	UniProt-Human	Q9NX20	45	28488	8	4	4	2	0.39	39S ribosomal protein L16, mitochondrial OS=Homo sapiens OX=9606 GN=MRPL16 PE=1 SV=1
258	1	UniProt-Human	P54819	45	26689	4	3	2	2	0.27	Adenylate kinase 2, mitochondrial OS=Homo sapiens OX=9606 GN=AK2 PE=1 SV=2
259	1	UniProt-Human	A6NFN3	45	33852	2	2	1	1	0.1	RNA binding protein fox-1 homolog 3 OS=Homo sapiens OX=9606 GN=RBFOX3 PE=2 SV=4
260	1	UniProt-Human	P56134	45	11025	2	1	2	1	0.31	ATP synthase subunit f, mitochondrial OS=Homo sapiens OX=9606 GN=ATP5MF PE=1 SV=3
261	1	UniProt-Human	Q8TAA3	45	28683	2	2	1	1	0.12	Proteasome subunit alpha-type 8 OS=Homo sapiens OX=9606 GN=PSMA8 PE=2 SV=3
262	1	UniProt-Human	Q86TG7	45	80692	5	2	4	2	0.08	Retrotransposon-derived protein PEG10 OS=Homo sapiens OX=9606 GN=PEG10 PE=1 SV=2
263	1	UniProt-Human	P54136	44	76129	1	1	1	1	0.04	Arginine--tRNA ligase, cytoplasmic OS=Homo sapiens OX=9606 GN=RARS PE=1 SV=2
264	1	UniProt-Human	P62805	44	11360	3	3	2	2	0.7	Histone H4 OS=Homo sapiens OX=9606 GN=HIST1H4A PE=1 SV=2
265	1	UniProt-Human	P62314	44	13273	2	1	2	1	0.26	Small nuclear ribonucleoprotein Sm D1 OS=Homo sapiens OX=9606 GN=SNRPD1 PE=1 SV=1
266	1	UniProt-Human	Q14677	44	68273	1	1	1	1	0.05	Clathrin interactor 1 OS=Homo sapiens OX=9606 GN=CLINT1 PE=1 SV=1
267	1	UniProt-Human	Q9HAV7	44	24492	3	1	2	1	0.14	GrpE protein homolog 1, mitochondrial OS=Homo sapiens OX=9606 GN=GRPEL1 PE=1 SV=2
268	1	UniProt-Human	Q9Y5A9	43	62467	2	2	1	1	0.05	YTH domain-containing family protein 2 OS=Homo sapiens OX=9606 GN=YTHDF2 PE=1 SV=2
269	1	UniProt-Human	Q95604	43	41612	4	2	3	2	0.17	HLA class I histocompatibility antigen, Cw-17 alpha chain OS=Homo sapiens OX=9606 GN=HLA-C PE=1 SV=1
269	2	UniProt-Human	P01891	43	41168	5	3	3	3	0.26	HLA class I histocompatibility antigen, A-68 alpha chain OS=Homo sapiens OX=9606 GN=HLA-A PE=1 SV=4
270	1	UniProt-Human	P11441	43	17823	5	1	3	1	0.19	Ubiquitin-like protein 4A OS=Homo sapiens OX=9606 GN=UBL4A PE=1 SV=1
271	1	UniProt-Human	Q08380	43	66202	4	3	4	3	0.16	Galectin-3-binding protein OS=Homo sapiens OX=9606 GN=LGALS3BP PE=1 SV=1
272	1	UniProt-Human	P33316	43	26832	3	2	2	2	0.26	Deoxyuridine 5'-triphosphate nucleotidohydrolase, mitochondrial OS=Homo sapiens OX=9606 GN=DUT PE=1 SV=4
273	1	UniProt-Human	P63244	43	35511	3	3	2	2	0.2	Receptor of activated protein C kinase 1 OS=Homo sapiens OX=9606 GN=RACK1 PE=1 SV=3
274	1	UniProt-Human	P24752	42	45456	3	2	3	2	0.15	Acetyl-CoA acetyltransferase, mitochondrial OS=Homo sapiens OX=9606 GN=ACAT1 PE=1 SV=1
275	1	UniProt-Human	Q96KA5	42	62531	2	1	1	1	0.05	Cleft lip and palate transmembrane protein 1-like protein OS=Homo sapiens OX=9606 GN=CLPTM1L PE=1 SV=1
276	1	UniProt-Human	Q658P3	42	55079	2	1	2	1	0.06	Metalloreductase STEAP3 OS=Homo sapiens OX=9606 GN=STEAP3 PE=1 SV=2
277	1	UniProt-Human	P05386	42	11621	1	1	1	1	0.3	60S acidic ribosomal protein P1 OS=Homo sapiens OX=9606 GN=RPLP1 PE=1 SV=1
278	1	UniProt-Human	P13995	41	38042	2	1	1	1	0.09	Bifunctional methylenetetrahydrofolate dehydrogenase/cyclohydrolase, mitochondrial OS=Homo sapiens OX=9606 GN=MTHFD2 PE=1 SV=2
279	1	UniProt-Human	O95347	41	136085	8	2	7	2	0.05	Structural maintenance of chromosomes protein 2 OS=Homo sapiens OX=9606 GN=SMC2 PE=1 SV=2
280	1	UniProt-Human	Q96PK6	41	69620	6	3	5	3	0.15	RNA-binding protein 14 OS=Homo sapiens OX=9606 GN=RBM14 PE=1 SV=2
281	1	UniProt-Human	P53985	41	54593	4	3	1	1	0.12	Monocarboxylate transporter 1 OS=Homo sapiens OX=9606 GN=SLC16A1 PE=1 SV=3
282	1	UniProt-Human	O43684	41	37587	5	4	3	2	0.4	Mitotic checkpoint protein BUB3 OS=Homo sapiens OX=9606 GN=BUB3 PE=1 SV=1
283	1	UniProt-Human	P49458	41	10219	4	1	3	1	0.34	Signal recognition particle 9 kDa protein OS=Homo sapiens OX=9606 GN=SRP9 PE=1 SV=2
284	1	UniProt-Human	Q86V81	41	26872	3	3	1	1	0.26	THO complex subunit 4 OS=Homo sapiens OX=9606 GN=ALYREF PE=1 SV=3
285	1	UniProt-Human	Q9NR12	40	50896	5	2	5	2	0.13	PDZ and LIM domain protein 7 OS=Homo sapiens OX=9606 GN=PDLIM7 PE=1 SV=1
286	1	UniProt-Human	Q04637	40	176124	5	3	3	3	0.06	Eukaryotic translation initiation factor 4 gamma 1 OS=Homo sapiens OX=9606 GN=EIF4G1 PE=1 SV=4
287	1	UniProt-Human	Q13185	40	20969	1	1	1	1	0.16	Chromobox protein homolog 3 OS=Homo sapiens OX=9606 GN=CBX3 PE=1 SV=4
288	1	UniProt-Human	O14980	40	124447	12	6	8	6	0.17	Exportin-1 OS=Homo sapiens OX=9606 GN=XPO1 PE=1 SV=1
289	1	UniProt-Human	O43592	40	111148	4	2	3	1	0.03	Exportin-T OS=Homo sapiens OX=9606 GN=XPOT PE=1 SV=2
290	1	UniProt-Human	P09651	40	38837	1	1	1	1	0.09	Heterogeneous nuclear ribonucleoprotein A1 OS=Homo sapiens OX=9606 GN=HNRNPA1 PE=1 SV=5
291	1	UniProt-Human	Q92538	40	208367	8	3	5	2	0.03	Golgi-specific brefeldin A-resistance guanine nucleotide exchange factor 1 OS=Homo sapiens OX=9606 GN=GBF1 PE=1 SV=2
292	1	UniProt-Human	Q27J81	40	136851	6	4	5	3	0.1	Inverted formin-2 OS=Homo sapiens OX=9606 GN=INF2 PE=1 SV=2
293	1	UniProt-Human	P46778	40	18610	4	2	3	1	0.18	60S ribosomal protein L21 OS=Homo sapiens OX=9606 GN=RPL21 PE=1 SV=2
294	1	UniProt-Human	H3BN98	39	27378	5	3	3	2	0.26	Uncharacterized protein (Fragment) OS=Homo sapiens OX=9606 PE=4 SV=2
295	1	UniProt-Human	Q9Y383	39	46942	1	1	1	1	0.07	Putative RNA-binding protein Luc7-like 2 OS=Homo sapiens OX=9606 GN=LUC7L2 PE=1 SV=2
296	1	UniProt-Human	Q93008	39	295515	1	1	1	1	0.01	Probable ubiquitin carboxyl-terminal hydrolase FAF-X OS=Homo sapiens OX=9606 GN=USP9X PE=1 SV=3
297	1	UniProt-Human	P11310	39	47015	2	2	1	1	0.07	Medium-chain specific acyl-CoA dehydrogenase, mitochondrial OS=Homo sapiens OX=9606 GN=ACADM PE=1 SV=1
298	1	UniProt-Human	Q5JPE7	39	140435	3	3	3	3	0.07	Nodal modulator 2 OS=Homo sapiens OX=9606 GN=NOMO2 PE=1 SV=1
299	1	UniProt-Human	A0A2R8Y7G9	39	15471	2	1	1	1	0.23	Uncharacterized protein OS=Homo sapiens OX=9606 GN=H3.Y PE=3 SV=1
300	1	UniProt-Human	Q15084	39	48490	2	2	2	2	0.14	Protein disulfide-isomerase A6 OS=Homo sapiens OX=9606 GN=PDIA6 PE=1 SV=1
301	1	UniProt-Human	P35030	38	33306	2	1	2	1	0.1	Trypsin-3 OS=Homo sapiens OX=9606 GN=PRSS3 PE=1 SV=2
302	1	UniProt-Human	Q9NQ39	38	20279	3	2	2	1	0.17	Putative 40S ribosomal protein S10-like OS=Homo sapiens OX=9606 GN=RPS10P5 PE=5 SV=1
303	1	UniProt-Human	P06493	38	34131	12	2	7	2	0.2	Cyclin-dependent kinase 1 OS=Homo sapiens OX=9606 GN=CDK1 PE=1 SV=3
304	1	UniProt-Human	Q92973	38	103771	2	1	1	1	0.03	Transportin-1 OS=Homo sapiens OX=9606 GN=TNPO1 PE=1 SV=2
305	1	UniProt-Human	P28072	37	25570	2	1	1	1	0.13	Proteasome subunit beta type-6 OS=Homo sapiens OX=9606 GN=PSMB6 PE=1 SV=4
306	1	UniProt-Human	P54105	37	26370	1	1	1	1	0.13	Methylosome subunit pICln OS=Homo sapiens OX=9606 GN=CLNS1A PE=1 SV=1
307	1	UniProt-Human	P09874	37	113811	6	3	6	3	0.09	Poly [ADP-ribose] polymerase 1 OS=Homo sapiens OX=9606 GN=PARP1 PE=1 SV=4
308	1	UniProt-Human	P09211	37	23569	4	2	4	2	0.3	Glutathione S-transferase P OS=Homo sapiens OX=9606 GN=GSTP1 PE=1 SV=2
309	1	UniProt-Human	P15259	37	28919	4	3	2	2	0.39	Phosphoglycerate mutase 2 OS=Homo sapiens OX=9606 GN=PGAM2 PE=1 SV=3
310	1	UniProt-Human	P10599	37	12015	7	4	2	2	1.74	Thioredoxin OS=Homo sapiens OX=9606 GN=TXN PE=1 SV=3
311	1	UniProt-Human	Q16891	36	84026	4	1	2	1	0.04	MICOS complex subunit MIC60 OS=Homo sapiens OX=9606 GN=IMMT PE=1 SV=1
312	1	UniProt-Human	Q8N1F7	36	93943	7	2	4	2	0.07	Nuclear pore complex protein Nup93 OS=Homo sapiens OX=9606 GN=NUP93 PE=1 SV=2
313	1	UniProt-Human	Q16763	36	23945	2	2	1	1	0.14	Ubiquitin-conjugating enzyme E2 S OS=Homo sapiens OX=9606 GN=UBE2S PE=1 SV=2
314	1	UniProt-Human	Q969Z0	36	71150	3	1	3	1	0.05	FAST kinase domain-containing protein 4 OS=Homo sapiens OX=9606 GN=TBRG4 PE=1 SV=1
315	1	UniProt-Human	Q92947	36	48610	3	2	2	2	0.14	Glutaryl-CoA dehydrogenase, mitochondrial OS=Homo sapiens OX=9606 GN=GCDH PE=1 SV=1
316	1	UniProt-Human	P35579	36	227646	13	5	10	3	0.06	Myosin-9 OS=Homo sapiens OX=9606 GN=MYH9 PE=1 SV=4
317	1	UniProt-Human	P05387	36	11658	3	2	2	2	0.68	60S acidic ribosomal protein P2 OS=Homo sapiens OX=9606 GN=RPLP2 PE=1 SV=1
318	1	UniProt-Human	P51659	36	80092	5	3	4	3	0.13	Peroxisomal multifunctional enzyme type 2 OS=Homo sapiens OX=9606 GN=HSD17B4 PE=1 SV=3
319	1	UniProt-Human	Q8NBJ5	36	71933	2	2	2	2	0.09	Procollagen galactosyltransferase 1 OS=Homo sapiens OX=9606 GN=COLGALT1 PE=1 SV=1
320	1	UniProt-Human	Q13501	36	48455	4	2	3	2	0.14	Sequestosome-1 OS=Homo sapiens OX=9606 GN=SQSTM1 PE=1 SV=1
321	1	UniProt-Human	Q9Y305	35	50269	6	2	4	1	0.07	Acyl-coenzyme A thioesterase 9, mitochondrial OS=Homo sapiens OX=9606 GN=ACOT9 PE=1 SV=2
322	1	UniProt-Human	A0A3B3ISG8	35	64861	5	2	3	1	0.05	Uncharacterized protein OS=Homo sapiens OX=9606 PE=4 SV=1
323	1	UniProt-Human	O75534	35	89684	3	1	3	1	0.04	Cold shock domain-containing protein E1 OS=Homo sapiens OX=9606 GN=CSDE1 PE=1 SV=2
324	1	UniProt-Human	Q92506	35	27299	2	2	2	2	0.26	Estradiol 17-beta-dehydrogenase 8 OS=Homo sapiens OX=9606 GN=HSD17B8 PE=1 SV=2
325	1	UniProt-Human	Q9NYP7	35	35669	1	1	1	1	0.09	Elongation of very long chain fatty acids protein 5 OS=Homo sapiens OX=9606 GN=ELOVL5 PE=1 SV=1
326	1	UniProt-Human	P26038	35	67892	5	1	5	1	0.05	Moesin OS=Homo sapiens OX=9606 GN=MSN PE=1 SV=3
327	1	UniProt-Human	Q9Y285	35	57585	1	1	1	1	0.06	Phenylalanine--tRNA ligase alpha subunit OS=Homo sapiens OX=9606 GN=FARSA PE=1 SV=3
328	1	UniProt-Human	Q96AG4	34	35308	3	1	3	1	0.09	Leucine-rich repeat-containing protein 59 OS=Homo sapiens OX=9606 GN=LRRC59 PE=1 SV=1
329	1	UniProt-Human	P60900	34	27838	1	1	1	1	0.12	Proteasome subunit alpha type-6 OS=Homo sapiens OX=9606 GN=PSMA6 PE=1 SV=1
330	1	UniProt-Human	P51648	34	55269	2	1	1	1	0.06	Fatty aldehyde dehydrogenase OS=Homo sapiens OX=9606 GN=ALDH3A2 PE=1 SV=1
331	1	UniProt-Human	P10768	34	31956	8	3	4	2	0.22	S-formylglutathione hydrolase OS=Homo sapiens OX=9606 GN=ESD PE=1 SV=2
332	1	UniProt-Human	Q9H3K6	34	10281	4	1	3	1	0.34	BolA-like protein 2 OS=Homo sapiens OX=9606 GN=BOLA2 PE=1 SV=1
333	1	UniProt-Human	Q14126	34	123016	5	2	5	2	0.05	Desmoglein-2 OS=Homo sapiens OX=9606 GN=DSG2 PE=1 SV=2
334	1	UniProt-Human	Q9Y4W6	34	88984	3	1	2	1	0.04	AFG3-like protein 2 OS=Homo sapiens OX=9606 GN=AFG3L2 PE=1 SV=2
335	1	UniProt-Human	P20674	34	16923	10	3	5	3	0.73	Cytochrome c oxidase subunit 5A, mitochondrial OS=Homo sapiens OX=9606 GN=COX5A PE=1 SV=2
336	1	UniProt-Human	Q9GZZ8	34	14237	1	1	1	1	0.24	Extracellular glycoprotein lacritin OS=Homo sapiens OX=9606 GN=LACRT PE=1 SV=1
337	1	UniProt-Human	Q7KZF4	33	102618	3	1	2	1	0.03	Staphylococcal nuclease domain-containing protein 1 OS=Homo sapiens OX=9606 GN=SND1 PE=1 SV=1
338	1	UniProt-Human	P13667	33	73229	4	1	3	1	0.04	Protein disulfide-isomerase A4 OS=Homo sapiens OX=9606 GN=PDIA4 PE=1 SV=2
339	1	UniProt-Human	Q9HB71	33	26308	5	3	5	3	0.43	Calcyclin-binding protein OS=Homo sapiens OX=9606 GN=CACYBP PE=1 SV=2
340	1	UniProt-Human	O15027	33	253334	3	1	3	1	0.01	Protein transport protein Sec16A OS=Homo sapiens OX=9606 GN=SEC16A PE=1 SV=4
341	1	UniProt-Human	P07858	33	38766	1	1	1	1	0.09	Cathepsin B OS=Homo sapiens OX=9606 GN=CTSB PE=1 SV=3
342	1	UniProt-Human	P15924	33	334021	13	1	12	1	0.01	Desmoplakin OS=Homo sapiens OX=9606 GN=DSP PE=1 SV=3
343	1	UniProt-Human	Q9UMS4	33	55603	4	2	3	1	0.06	Pre-mRNA-processing factor 19 OS=Homo sapiens OX=9606 GN=PRPF19 PE=1 SV=1
344	1	UniProt-Human	O95373	33	120751	4	2	3	2	0.05	Importin-7 OS=Homo sapiens OX=9606 GN=IPO7 PE=1 SV=1
345	1	UniProt-Human	Q9Y2X3	33	60054	2	1	2	1	0.05	Nucleolar protein 58 OS=Homo sapiens OX=9606 GN=NOP58 PE=1 SV=1
346	1	UniProt-Human	Q12769	33	164355	2	1	2	1	0.02	Nuclear pore complex protein Nup160 OS=Homo sapiens OX=9606 GN=NUP160 PE=1 SV=3
347	1	UniProt-Human	Q6UB35	32	106636	8	4	5	4	0.13	Monofunctional C1-tetrahydrofolate synthase, mitochondrial OS=Homo sapiens OX=9606 GN=MTHFD1L PE=1 SV=1
348	1	UniProt-Human	Q643R3	32	57639	2	1	2	1	0.06	Lysophospholipid acyltransferase LPCAT4 OS=Homo sapiens OX=9606 GN=LPCAT4 PE=1 SV=1
349	1	UniProt-Human	P55084	32	51547	6	2	4	2	0.13	Trifunctional enzyme subunit beta, mitochondrial OS=Homo sapiens OX=9606 GN=HADHB PE=1 SV=3
350	1	UniProt-Human	Q8WVX9	32	59661	1	1	1	1	0.06	Fatty acyl-CoA reductase 1 OS=Homo sapiens OX=9606 GN=FAR1 PE=1 SV=1
351	1	UniProt-Human	P08758	32	35971	3	1	2	1	0.09	Annexin A5 OS=Homo sapiens OX=9606 GN=ANXA5 PE=1 SV=2
352	1	UniProt-Human	P0C7P4	32	31081	3	2	2	1	0.11	Putative cytochrome b-c1 complex subunit Rieske-like protein 1 OS=Homo sapiens OX=9606 GN=UQCRFS1P1 PE=5 SV=1
353	1	UniProt-Human	P55145	32	21143	6	3	3	1	0.16	Mesencephalic astrocyte-derived neurotrophic factor OS=Homo sapiens OX=9606 GN=MANF PE=1 SV=3
354	1	UniProt-Human	Q16629	32	27578	1	1	1	1	0.12	Serine/arginine-rich splicing factor 7 OS=Homo sapiens OX=9606 GN=SRSF7 PE=1 SV=1
355	1	UniProt-Human	O95968	32	10234	3	2	1	1	0.34	Secretoglobin family 1D member 1 OS=Homo sapiens OX=9606 GN=SCGB1D1 PE=1 SV=1
356	1	UniProt-Human	O95400	32	37737	1	1	1	1	0.09	CD2 antigen cytoplasmic tail-binding protein 2 OS=Homo sapiens OX=9606 GN=CD2BP2 PE=1 SV=1
357	1	UniProt-Human	P35232	31	29843	1	1	1	1	0.11	Prohibitin OS=Homo sapiens OX=9606 GN=PHB PE=1 SV=1
358	1	UniProt-Human	P11166	31	54391	4	1	3	1	0.06	Solute carrier family 2, facilitated glucose transporter member 1 OS=Homo sapiens OX=9606 GN=SLC2A1 PE=1 SV=2
359	1	UniProt-Human	Q8TF09	31	10905	2	2	1	1	0.32	Dynein light chain roadblock-type 2 OS=Homo sapiens OX=9606 GN=DYNLRB2 PE=1 SV=1
360	1	UniProt-Human	Q53GQ0	31	34416	6	2	4	2	0.2	Very-long-chain 3-oxoacyl-CoA reductase OS=Homo sapiens OX=9606 GN=HSD17B12 PE=1 SV=2
361	1	UniProt-Human	Q9NRG9	31	60392	3	3	2	2	0.11	Aladin OS=Homo sapiens OX=9606 GN=AAAS PE=1 SV=1
362	1	UniProt-Human	Q9BSJ8	31	123293	1	1	1	1	0.03	Extended synaptotagmin-1 OS=Homo sapiens OX=9606 GN=ESYT1 PE=1 SV=1
363	1	UniProt-Human	O00483	30	9421	2	1	1	1	0.37	Cytochrome c oxidase subunit NDUFA4 OS=Homo sapiens OX=9606 GN=NDUFA4 PE=1 SV=1
364	1	UniProt-Human	P60842	30	46353	7	3	4	2	0.23	Eukaryotic initiation factor 4A-I OS=Homo sapiens OX=9606 GN=EIF4A1 PE=1 SV=1
365	1	UniProt-Human	P62829	30	14970	6	4	3	3	0.85	60S ribosomal protein L23 OS=Homo sapiens OX=9606 GN=RPL23 PE=1 SV=1
366	1	UniProt-Human	P52701	29	154514	4	2	3	2	0.04	DNA mismatch repair protein Msh6 OS=Homo sapiens OX=9606 GN=MSH6 PE=1 SV=2
367	1	UniProt-Human	Q96D15	29	37470	1	1	1	1	0.09	Reticulocalbin-3 OS=Homo sapiens OX=9606 GN=RCN3 PE=1 SV=1
368	1	UniProt-Human	P00533	29	137612	3	1	2	1	0.02	Epidermal growth factor receptor OS=Homo sapiens OX=9606 GN=EGFR PE=1 SV=2
369	1	UniProt-Human	O94766	28	37270	1	1	1	1	0.09	Galactosylgalactosylxylosylprotein 3-beta-glucuronosyltransferase 3 OS=Homo sapiens OX=9606 GN=B3GAT3 PE=1 SV=2
370	1	UniProt-Human	Q9Y2R9	28	28230	1	1	1	1	0.12	28S ribosomal protein S7, mitochondrial OS=Homo sapiens OX=9606 GN=MRPS7 PE=1 SV=2
371	1	UniProt-Human	O00469	28	85373	1	1	1	1	0.04	Procollagen-lysine,2-oxoglutarate 5-dioxygenase 2 OS=Homo sapiens OX=9606 GN=PLOD2 PE=1 SV=2
372	1	UniProt-Human	P11498	28	130293	6	4	5	3	0.08	Pyruvate carboxylase, mitochondrial OS=Homo sapiens OX=9606 GN=PC PE=1 SV=2
373	1	UniProt-Human	Q9UQ80	28	44101	2	1	2	1	0.07	Proliferation-associated protein 2G4 OS=Homo sapiens OX=9606 GN=PA2G4 PE=1 SV=3
374	1	UniProt-Human	O43143	27	91673	4	2	3	2	0.07	Pre-mRNA-splicing factor ATP-dependent RNA helicase DHX15 OS=Homo sapiens OX=9606 GN=DHX15 PE=1 SV=2
375	1	UniProt-Human	Q8N1G4	27	64004	1	1	1	1	0.05	Leucine-rich repeat-containing protein 47 OS=Homo sapiens OX=9606 GN=LRRC47 PE=1 SV=1
376	1	UniProt-Human	P50416	27	88995	3	1	3	1	0.04	Carnitine O-palmitoyltransferase 1, liver isoform OS=Homo sapiens OX=9606 GN=CPT1A PE=1 SV=2
377	1	UniProt-Human	O60869	27	16359	2	1	2	1	0.21	Endothelial differentiation-related factor 1 OS=Homo sapiens OX=9606 GN=EDF1 PE=1 SV=1
378	1	UniProt-Human	P61619	27	52687	3	2	2	1	0.06	Protein transport protein Sec61 subunit alpha isoform 1 OS=Homo sapiens OX=9606 GN=SEC61A1 PE=1 SV=2
379	1	UniProt-Human	O75439	27	55073	4	2	4	2	0.12	Mitochondrial-processing peptidase subunit beta OS=Homo sapiens OX=9606 GN=PMPCB PE=1 SV=2
380	1	UniProt-Human	P30049	27	17479	2	1	2	1	0.19	ATP synthase subunit delta, mitochondrial OS=Homo sapiens OX=9606 GN=ATP5F1D PE=1 SV=2
381	1	UniProt-Human	Q9ULF5	26	94928	1	1	1	1	0.03	Zinc transporter ZIP10 OS=Homo sapiens OX=9606 GN=SLC39A10 PE=1 SV=2
382	1	UniProt-Human	Q9NT68	26	312040	4	1	3	1	0.01	Teneurin-2 OS=Homo sapiens OX=9606 GN=TENM2 PE=1 SV=3
383	1	UniProt-Human	O75489	26	30337	1	1	1	1	0.11	NADH dehydrogenase [ubiquinone] iron-sulfur protein 3, mitochondrial OS=Homo sapiens OX=9606 GN=NDUFS3 PE=1 SV=1
384	1	UniProt-Human	P62851	26	13791	2	2	1	1	0.25	40S ribosomal protein S25 OS=Homo sapiens OX=9606 GN=RPS25 PE=1 SV=1
385	1	UniProt-Human	O75880	26	34021	2	1	1	1	0.1	Protein SCO1 homolog, mitochondrial OS=Homo sapiens OX=9606 GN=SCO1 PE=1 SV=1
386	1	UniProt-Human	O75027	26	82874	3	2	3	2	0.08	ATP-binding cassette sub-family B member 7, mitochondrial OS=Homo sapiens OX=9606 GN=ABCB7 PE=1 SV=2
387	1	UniProt-Human	P32322	26	33568	2	1	1	1	0.1	Pyrroline-5-carboxylate reductase 1, mitochondrial OS=Homo sapiens OX=9606 GN=PYCR1 PE=1 SV=2
388	1	UniProt-Human	O95881	26	19365	1	1	1	1	0.17	Thioredoxin domain-containing protein 12 OS=Homo sapiens OX=9606 GN=TXNDC12 PE=1 SV=1
389	1	UniProt-Human	P62906	26	24987	5	1	3	1	0.13	60S ribosomal protein L10a OS=Homo sapiens OX=9606 GN=RPL10A PE=1 SV=2
390	1	UniProt-Human	O15126	25	38295	2	1	2	1	0.09	Secretory carrier-associated membrane protein 1 OS=Homo sapiens OX=9606 GN=SCAMP1 PE=1 SV=2
391	1	UniProt-Human	O95071	25	312352	6	1	5	1	0.01	E3 ubiquitin-protein ligase UBR5 OS=Homo sapiens OX=9606 GN=UBR5 PE=1 SV=2
392	1	UniProt-Human	P60866	25	13478	3	2	2	2	0.57	40S ribosomal protein S20 OS=Homo sapiens OX=9606 GN=RPS20 PE=1 SV=1
393	1	UniProt-Human	Q96TA2	25	86686	6	3	4	3	0.12	ATP-dependent zinc metalloprotease YME1L1 OS=Homo sapiens OX=9606 GN=YME1L1 PE=1 SV=2
394	1	UniProt-Human	O14773	25	61723	2	1	2	1	0.05	Tripeptidyl-peptidase 1 OS=Homo sapiens OX=9606 GN=TPP1 PE=1 SV=2
395	1	UniProt-Human	O15091	25	68014	1	1	1	1	0.05	Mitochondrial ribonuclease P catalytic subunit OS=Homo sapiens OX=9606 GN=KIAA0391 PE=1 SV=2
396	1	UniProt-Human	Q9P258	25	56790	2	1	2	1	0.06	Protein RCC2 OS=Homo sapiens OX=9606 GN=RCC2 PE=1 SV=2
397	1	UniProt-Human	O14545	25	66226	1	1	1	1	0.05	TRAF-type zinc finger domain-containing protein 1 OS=Homo sapiens OX=9606 GN=TRAFD1 PE=1 SV=1
398	1	UniProt-Human	P0DME0	25	34861	1	1	1	1	0.1	Protein SETSIP OS=Homo sapiens OX=9606 GN=SETSIP PE=1 SV=1
399	1	UniProt-Human	Q03113	25	44422	3	1	2	1	0.07	Guanine nucleotide-binding protein subunit alpha-12 OS=Homo sapiens OX=9606 GN=GNA12 PE=1 SV=4
400	1	UniProt-Human	P28331	25	80443	2	1	2	1	0.04	NADH-ubiquinone oxidoreductase 75 kDa subunit, mitochondrial OS=Homo sapiens OX=9606 GN=NDUFS1 PE=1 SV=3
401	1	UniProt-Human	P08865	25	32947	4	1	3	1	0.1	40S ribosomal protein SA OS=Homo sapiens OX=9606 GN=RPSA PE=1 SV=4
402	1	UniProt-Human	Q9Y3B7	24	20727	2	1	2	1	0.16	39S ribosomal protein L11, mitochondrial OS=Homo sapiens OX=9606 GN=MRPL11 PE=1 SV=1
403	1	UniProt-Human	Q8TCG1	24	103318	2	2	1	1	0.03	Protein CIP2A OS=Homo sapiens OX=9606 GN=CIP2A PE=1 SV=2
404	1	UniProt-Human	P16401	24	22566	7	4	3	2	0.32	Histone H1.5 OS=Homo sapiens OX=9606 GN=HIST1H1B PE=1 SV=3
405	1	UniProt-Human	Q6NXE6	24	55191	1	1	1	1	0.06	Armadillo repeat-containing protein 6 OS=Homo sapiens OX=9606 GN=ARMC6 PE=1 SV=2
406	1	UniProt-Human	P29401	24	68519	4	1	3	1	0.05	Transketolase OS=Homo sapiens OX=9606 GN=TKT PE=1 SV=3
407	1	UniProt-Human	Q8IWV7	24	203445	4	1	4	1	0.02	E3 ubiquitin-protein ligase UBR1 OS=Homo sapiens OX=9606 GN=UBR1 PE=1 SV=1
408	1	UniProt-Human	Q14244	23	84116	3	1	3	1	0.04	Ensconsin OS=Homo sapiens OX=9606 GN=MAP7 PE=1 SV=1
409	1	UniProt-Human	P60660	23	17090	5	2	3	1	0.2	Myosin light polypeptide 6 OS=Homo sapiens OX=9606 GN=MYL6 PE=1 SV=2
410	1	UniProt-Human	P06744	23	63335	3	1	3	1	0.05	Glucose-6-phosphate isomerase OS=Homo sapiens OX=9606 GN=GPI PE=1 SV=4
411	1	UniProt-Human	Q9BW92	23	81841	4	2	4	2	0.08	Threonine--tRNA ligase, mitochondrial OS=Homo sapiens OX=9606 GN=TARS2 PE=1 SV=1
412	1	UniProt-Human	Q99798	23	86113	1	1	1	1	0.04	Aconitate hydratase, mitochondrial OS=Homo sapiens OX=9606 GN=ACO2 PE=1 SV=2
413	1	UniProt-Human	Q7L8L6	23	87488	1	1	1	1	0.04	FAST kinase domain-containing protein 5, mitochondrial OS=Homo sapiens OX=9606 GN=FASTKD5 PE=1 SV=1
414	1	UniProt-Human	M0R2C6	23	66346	1	1	1	1	0.05	Uncharacterized protein (Fragment) OS=Homo sapiens OX=9606 PE=4 SV=1
415	1	UniProt-Human	P02786	23	85274	3	2	2	2	0.08	Transferrin receptor protein 1 OS=Homo sapiens OX=9606 GN=TFRC PE=1 SV=2
416	1	UniProt-Human	Q96KP1	23	105084	1	1	1	1	0.03	Exocyst complex component 2 OS=Homo sapiens OX=9606 GN=EXOC2 PE=1 SV=1
417	1	UniProt-Human	Q13435	23	100279	4	2	4	2	0.07	Splicing factor 3B subunit 2 OS=Homo sapiens OX=9606 GN=SF3B2 PE=1 SV=2
418	1	UniProt-Human	Q9C0B7	23	122211	1	1	1	1	0.03	Transport and Golgi organization protein 6 homolog OS=Homo sapiens OX=9606 GN=TANGO6 PE=1 SV=2
419	1	UniProt-Human	P36578	23	47953	5	1	3	1	0.07	60S ribosomal protein L4 OS=Homo sapiens OX=9606 GN=RPL4 PE=1 SV=5
420	1	UniProt-Human	Q99497	22	20050	5	2	4	2	0.36	Protein/nucleic acid deglycase DJ-1 OS=Homo sapiens OX=9606 GN=PARK7 PE=1 SV=2
421	1	UniProt-Human	P08237	22	85984	1	1	1	1	0.04	ATP-dependent 6-phosphofructokinase, muscle type OS=Homo sapiens OX=9606 GN=PFKM PE=1 SV=2
422	1	UniProt-Human	Q969N2	22	66228	2	1	2	1	0.05	GPI transamidase component PIG-T OS=Homo sapiens OX=9606 GN=PIGT PE=1 SV=1
423	1	UniProt-Human	Q5U5X0	22	12004	1	1	1	1	0.29	Complex III assembly factor LYRM7 OS=Homo sapiens OX=9606 GN=LYRM7 PE=1 SV=1
424	1	UniProt-Human	Q9NYZ3	22	77111	1	1	1	1	0.04	G2 and S phase-expressed protein 1 OS=Homo sapiens OX=9606 GN=GTSE1 PE=1 SV=3
425	1	UniProt-Human	P15880	22	31590	2	2	1	1	0.11	40S ribosomal protein S2 OS=Homo sapiens OX=9606 GN=RPS2 PE=1 SV=2
426	1	UniProt-Human	P46779	22	15795	3	1	1	1	0.22	60S ribosomal protein L28 OS=Homo sapiens OX=9606 GN=RPL28 PE=1 SV=3
427	1	UniProt-Human	Q9Y295	22	40802	2	1	2	1	0.08	Developmentally-regulated GTP-binding protein 1 OS=Homo sapiens OX=9606 GN=DRG1 PE=1 SV=1
428	1	UniProt-Human	P62875	22	7868	1	1	1	1	0.45	DNA-directed RNA polymerases I, II, and III subunit RPABC5 OS=Homo sapiens OX=9606 GN=POLR2L PE=1 SV=1
429	1	UniProt-Human	P43686	22	47451	2	1	2	1	0.07	26S proteasome regulatory subunit 6B OS=Homo sapiens OX=9606 GN=PSMC4 PE=1 SV=2
430	1	UniProt-Human	O43670	22	51002	2	1	1	1	0.06	BUB3-interacting and GLEBS motif-containing protein ZNF207 OS=Homo sapiens OX=9606 GN=ZNF207 PE=1 SV=1
431	1	UniProt-Human	Q7Z6Z7	21	485523	3	1	3	1	0.01	E3 ubiquitin-protein ligase HUWE1 OS=Homo sapiens OX=9606 GN=HUWE1 PE=1 SV=3
432	1	UniProt-Human	P62316	21	13632	1	1	1	1	0.25	Small nuclear ribonucleoprotein Sm D2 OS=Homo sapiens OX=9606 GN=SNRPD2 PE=1 SV=1
433	1	UniProt-Human	Q96I24	21	61944	2	1	2	1	0.05	Far upstream element-binding protein 3 OS=Homo sapiens OX=9606 GN=FUBP3 PE=1 SV=2
434	1	UniProt-Human	P56192	21	102249	2	1	2	1	0.03	Methionine--tRNA ligase, cytoplasmic OS=Homo sapiens OX=9606 GN=MARS PE=1 SV=2
435	1	UniProt-Human	Q9BT22	21	53282	2	1	2	1	0.06	Chitobiosyldiphosphodolichol beta-mannosyltransferase OS=Homo sapiens OX=9606 GN=ALG1 PE=1 SV=2
436	1	UniProt-Human	P12956	21	70084	5	1	3	1	0.05	X-ray repair cross-complementing protein 6 OS=Homo sapiens OX=9606 GN=XRCC6 PE=1 SV=2
437	1	UniProt-Human	P47756	21	31616	1	1	1	1	0.11	F-actin-capping protein subunit beta OS=Homo sapiens OX=9606 GN=CAPZB PE=1 SV=4
438	1	UniProt-Human	P62269	21	17708	3	1	2	1	0.19	40S ribosomal protein S18 OS=Homo sapiens OX=9606 GN=RPS18 PE=1 SV=3
439	1	UniProt-Human	P43243	21	95078	8	3	4	2	0.11	Matrin-3 OS=Homo sapiens OX=9606 GN=MATR3 PE=1 SV=2
440	1	UniProt-Human	P56556	21	15127	3	1	2	1	0.23	NADH dehydrogenase [ubiquinone] 1 alpha subcomplex subunit 6 OS=Homo sapiens OX=9606 GN=NDUFA6 PE=1 SV=4
441	1	UniProt-Human	Q93063	21	82943	7	2	3	1	0.04	Exostosin-2 OS=Homo sapiens OX=9606 GN=EXT2 PE=1 SV=1
442	1	UniProt-Human	P51532	21	185100	4	1	3	1	0.02	Transcription activator BRG1 OS=Homo sapiens OX=9606 GN=SMARCA4 PE=1 SV=2
443	1	contaminants	P06868	21	93894	5	1	4	1	0.03	SWISS-PROT:P06868 (Bos taurus) Plasminogen precursor
444	1	UniProt-Human	Q9ULW0	20	86227	16	1	11	1	0.04	Targeting protein for Xklp2 OS=Homo sapiens OX=9606 GN=TPX2 PE=1 SV=2
445	1	UniProt-Human	O14602	20	16546	1	1	1	1	0.2	Eukaryotic translation initiation factor 1A, Y-chromosomal OS=Homo sapiens OX=9606 GN=EIF1AY PE=1 SV=4
446	1	UniProt-Human	P63167	20	10530	3	2	3	2	0.76	Dynein light chain 1, cytoplasmic OS=Homo sapiens OX=9606 GN=DYNLL1 PE=1 SV=1
447	1	UniProt-Human	O75616	20	48833	4	1	3	1	0.07	GTPase Era, mitochondrial OS=Homo sapiens OX=9606 GN=ERAL1 PE=1 SV=2
448	1	UniProt-Human	O15511	20	16367	1	1	1	1	0.21	Actin-related protein 2/3 complex subunit 5 OS=Homo sapiens OX=9606 GN=ARPC5 PE=1 SV=3
449	1	UniProt-Human	Q96SZ6	20	68501	1	1	1	1	0.05	CDK5 regulatory subunit-associated protein 1 OS=Homo sapiens OX=9606 GN=CDK5RAP1 PE=1 SV=2
450	1	UniProt-Human	H0YHG0	20	59605	1	1	1	1	0.06	Uncharacterized protein (Fragment) OS=Homo sapiens OX=9606 PE=1 SV=1
451	1	UniProt-Human	Q9Y5M8	20	29912	2	1	2	1	0.11	Signal recognition particle receptor subunit beta OS=Homo sapiens OX=9606 GN=SRPRB PE=1 SV=3
452	1	UniProt-Human	A0A2R8YEY8	20	112664	2	2	2	2	0.06	Sodium/potassium-transporting ATPase subunit alpha OS=Homo sapiens OX=9606 PE=3 SV=1
453	1	UniProt-Human	Q96G23	20	44961	2	1	1	1	0.07	Ceramide synthase 2 OS=Homo sapiens OX=9606 GN=CERS2 PE=1 SV=1
454	1	UniProt-Human	Q9UBB4	20	54196	5	2	3	2	0.13	Ataxin-10 OS=Homo sapiens OX=9606 GN=ATXN10 PE=1 SV=1
455	1	UniProt-Human	Q9Y4P3	20	50393	3	1	3	1	0.07	Transducin beta-like protein 2 OS=Homo sapiens OX=9606 GN=TBL2 PE=1 SV=1
456	1	UniProt-Human	Q9P0V3	20	108397	1	1	1	1	0.03	SH3 domain-binding protein 4 OS=Homo sapiens OX=9606 GN=SH3BP4 PE=1 SV=1
457	1	UniProt-Human	P16989	20	40066	2	1	2	1	0.08	Y-box-binding protein 3 OS=Homo sapiens OX=9606 GN=YBX3 PE=1 SV=4
458	1	UniProt-Human	Q9NW81	20	29705	2	2	2	2	0.24	Distal membrane-arm assembly complex protein 2 OS=Homo sapiens OX=9606 GN=DMAC2 PE=1 SV=3
459	1	UniProt-Human	Q8NF37	19	59741	4	1	4	1	0.06	Lysophosphatidylcholine acyltransferase 1 OS=Homo sapiens OX=9606 GN=LPCAT1 PE=1 SV=2
460	1	UniProt-Human	P50914	19	23531	6	2	3	2	0.3	60S ribosomal protein L14 OS=Homo sapiens OX=9606 GN=RPL14 PE=1 SV=4
461	1	UniProt-Human	P37802	19	22548	1	1	1	1	0.15	Transgelin-2 OS=Homo sapiens OX=9606 GN=TAGLN2 PE=1 SV=3
462	1	UniProt-Human	P18085	19	20612	3	1	2	1	0.16	ADP-ribosylation factor 4 OS=Homo sapiens OX=9606 GN=ARF4 PE=1 SV=3
463	1	UniProt-Human	P17931	19	26193	1	1	1	1	0.13	Galectin-3 OS=Homo sapiens OX=9606 GN=LGALS3 PE=1 SV=5
464	1	UniProt-Human	P35637	19	53622	2	1	1	1	0.06	RNA-binding protein FUS OS=Homo sapiens OX=9606 GN=FUS PE=1 SV=1
465	1	UniProt-Human	P62277	19	17212	7	2	6	2	0.43	40S ribosomal protein S13 OS=Homo sapiens OX=9606 GN=RPS13 PE=1 SV=2
466	1	UniProt-Human	Q9BW19	19	74272	2	1	2	1	0.04	Kinesin-like protein KIFC1 OS=Homo sapiens OX=9606 GN=KIFC1 PE=1 SV=2
467	1	UniProt-Human	P23588	19	69167	2	1	2	1	0.05	Eukaryotic translation initiation factor 4B OS=Homo sapiens OX=9606 GN=EIF4B PE=1 SV=2
468	1	UniProt-Human	Q96T52	19	19819	2	2	1	1	0.17	Mitochondrial inner membrane protease subunit 2 OS=Homo sapiens OX=9606 GN=IMMP2L PE=2 SV=1
469	1	UniProt-Human	P42224	19	87850	4	1	2	1	0.04	Signal transducer and activator of transcription 1-alpha/beta OS=Homo sapiens OX=9606 GN=STAT1 PE=1 SV=2
470	1	UniProt-Human	Q9H5Q4	19	45776	6	3	5	2	0.15	Dimethyladenosine transferase 2, mitochondrial OS=Homo sapiens OX=9606 GN=TFB2M PE=1 SV=1
471	1	UniProt-Human	P54886	18	87989	3	1	3	1	0.04	Delta-1-pyrroline-5-carboxylate synthase OS=Homo sapiens OX=9606 GN=ALDH18A1 PE=1 SV=2
472	1	UniProt-Human	O95302	18	63500	1	1	1	1	0.05	Peptidyl-prolyl cis-trans isomerase FKBP9 OS=Homo sapiens OX=9606 GN=FKBP9 PE=1 SV=2
473	1	UniProt-Human	P62910	18	15964	1	1	1	1	0.21	60S ribosomal protein L32 OS=Homo sapiens OX=9606 GN=RPL32 PE=1 SV=2
474	1	UniProt-Human	P06730	18	25310	2	1	1	1	0.13	Eukaryotic translation initiation factor 4E OS=Homo sapiens OX=9606 GN=EIF4E PE=1 SV=2
475	1	UniProt-Human	P84103	18	19546	2	1	2	1	0.17	Serine/arginine-rich splicing factor 3 OS=Homo sapiens OX=9606 GN=SRSF3 PE=1 SV=1
476	1	UniProt-Human	Q03169	18	73015	4	1	4	1	0.04	Tumor necrosis factor alpha-induced protein 2 OS=Homo sapiens OX=9606 GN=TNFAIP2 PE=2 SV=2
477	1	UniProt-Human	Q8IVT2	18	75482	1	1	1	1	0.04	Mitotic interactor and substrate of PLK1 OS=Homo sapiens OX=9606 GN=MISP PE=1 SV=1
478	1	UniProt-Human	Q9BW27	18	75826	2	1	2	1	0.04	Nuclear pore complex protein Nup85 OS=Homo sapiens OX=9606 GN=NUP85 PE=1 SV=1
479	1	UniProt-Human	Q9Y2S7	18	42235	1	1	1	1	0.08	Polymerase delta-interacting protein 2 OS=Homo sapiens OX=9606 GN=POLDIP2 PE=1 SV=1
480	1	UniProt-Human	P14678	18	24765	2	1	2	1	0.14	Small nuclear ribonucleoprotein-associated proteins B and B' OS=Homo sapiens OX=9606 GN=SNRPB PE=1 SV=2
481	1	UniProt-Human	P61289	18	29602	1	1	1	1	0.11	Proteasome activator complex subunit 3 OS=Homo sapiens OX=9606 GN=PSME3 PE=1 SV=1
482	1	UniProt-Human	P53007	18	34333	2	2	2	2	0.2	Tricarboxylate transport protein, mitochondrial OS=Homo sapiens OX=9606 GN=SLC25A1 PE=1 SV=2
483	1	UniProt-Human	O43837	18	42442	2	1	2	1	0.08	Isocitrate dehydrogenase [NAD] subunit beta, mitochondrial OS=Homo sapiens OX=9606 GN=IDH3B PE=1 SV=2
484	1	UniProt-Human	Q9BU61	18	20566	5	1	3	1	0.16	NADH dehydrogenase [ubiquinone] 1 alpha subcomplex assembly factor 3 OS=Homo sapiens OX=9606 GN=NDUFAF3 PE=1 SV=1
485	1	UniProt-Human	P49755	17	25131	2	1	1	1	0.13	Transmembrane emp24 domain-containing protein 10 OS=Homo sapiens OX=9606 GN=TMED10 PE=1 SV=2
486	1	UniProt-Human	Q9Y6G9	17	56829	1	1	1	1	0.06	Cytoplasmic dynein 1 light intermediate chain 1 OS=Homo sapiens OX=9606 GN=DYNC1LI1 PE=1 SV=3
487	1	UniProt-Human	Q9H583	17	244382	3	1	3	1	0.01	HEAT repeat-containing protein 1 OS=Homo sapiens OX=9606 GN=HEATR1 PE=1 SV=3
488	1	UniProt-Human	O14965	17	46180	2	1	2	1	0.07	Aurora kinase A OS=Homo sapiens OX=9606 GN=AURKA PE=1 SV=2
489	1	UniProt-Human	Q96CS3	17	52933	2	1	1	1	0.06	FAS-associated factor 2 OS=Homo sapiens OX=9606 GN=FAF2 PE=1 SV=2
490	1	UniProt-Human	P09661	17	28512	1	1	1	1	0.12	U2 small nuclear ribonucleoprotein A' OS=Homo sapiens OX=9606 GN=SNRPA1 PE=1 SV=2
491	1	UniProt-Human	P35221	16	100693	3	1	3	1	0.03	Catenin alpha-1 OS=Homo sapiens OX=9606 GN=CTNNA1 PE=1 SV=1
492	1	UniProt-Human	P28066	16	26565	2	1	2	1	0.13	Proteasome subunit alpha type-5 OS=Homo sapiens OX=9606 GN=PSMA5 PE=1 SV=3
493	1	UniProt-Human	Q15005	16	25272	5	1	3	1	0.13	Signal peptidase complex subunit 2 OS=Homo sapiens OX=9606 GN=SPCS2 PE=1 SV=3
494	1	UniProt-Human	P11388	16	175017	1	1	1	1	0.02	DNA topoisomerase 2-alpha OS=Homo sapiens OX=9606 GN=TOP2A PE=1 SV=3
495	1	UniProt-Human	O75691	16	320805	2	1	2	1	0.01	Small subunit processome component 20 homolog OS=Homo sapiens OX=9606 GN=UTP20 PE=1 SV=3
496	1	UniProt-Human	Q7L0Y3	16	47602	2	2	2	2	0.14	tRNA methyltransferase 10 homolog C OS=Homo sapiens OX=9606 GN=TRMT10C PE=1 SV=2
497	1	UniProt-Human	Q14432	16	126440	3	1	3	1	0.03	cGMP-inhibited 3',5'-cyclic phosphodiesterase A OS=Homo sapiens OX=9606 GN=PDE3A PE=1 SV=3
498	1	UniProt-Human	Q86YP4	16	68363	1	1	1	1	0.05	Transcriptional repressor p66-alpha OS=Homo sapiens OX=9606 GN=GATAD2A PE=1 SV=1
499	1	UniProt-Human	P22102	16	108953	3	1	3	1	0.03	Trifunctional purine biosynthetic protein adenosine-3 OS=Homo sapiens OX=9606 GN=GART PE=1 SV=1
500	1	UniProt-Human	Q8WXS3	16	19440	1	1	1	1	0.17	Brain and acute leukemia cytoplasmic protein OS=Homo sapiens OX=9606 GN=BAALC PE=2 SV=3
501	1	UniProt-Human	Q8IV08	16	55127	1	1	1	1	0.06	Phospholipase D3 OS=Homo sapiens OX=9606 GN=PLD3 PE=1 SV=1
502	1	UniProt-Human	Q5VYK3	16	205985	6	2	5	2	0.03	Proteasome adapter and scaffold protein ECM29 OS=Homo sapiens OX=9606 GN=ECPAS PE=1 SV=2
503	1	UniProt-Human	P23526	16	48255	4	1	3	1	0.07	Adenosylhomocysteinase OS=Homo sapiens OX=9606 GN=AHCY PE=1 SV=4
504	1	UniProt-Human	O14737	16	14276	2	1	2	1	0.24	Programmed cell death protein 5 OS=Homo sapiens OX=9606 GN=PDCD5 PE=1 SV=3
505	1	UniProt-Human	Q9H936	16	34904	2	1	2	1	0.1	Mitochondrial glutamate carrier 1 OS=Homo sapiens OX=9606 GN=SLC25A22 PE=1 SV=1
506	1	UniProt-Human	J3QQQ9	16	12684	7	2	4	2	0.61	Uncharacterized protein OS=Homo sapiens OX=9606 PE=4 SV=1
507	1	UniProt-Human	P35222	16	86069	4	1	3	1	0.04	Catenin beta-1 OS=Homo sapiens OX=9606 GN=CTNNB1 PE=1 SV=1
508	1	UniProt-Human	Q96JJ7	16	52181	6	1	2	1	0.06	Protein disulfide-isomerase TMX3 OS=Homo sapiens OX=9606 GN=TMX3 PE=1 SV=2
509	1	UniProt-Human	Q12797	15	86266	8	2	4	2	0.08	Aspartyl/asparaginyl beta-hydroxylase OS=Homo sapiens OX=9606 GN=ASPH PE=1 SV=3
510	1	UniProt-Human	Q5VV42	15	65754	2	1	2	1	0.05	Threonylcarbamoyladenosine tRNA methylthiotransferase OS=Homo sapiens OX=9606 GN=CDKAL1 PE=1 SV=1
511	1	UniProt-Human	Q9UPW5	15	139786	1	1	1	1	0.02	Cytosolic carboxypeptidase 1 OS=Homo sapiens OX=9606 GN=AGTPBP1 PE=1 SV=3
512	1	UniProt-Human	P50213	15	40022	1	1	1	1	0.08	Isocitrate dehydrogenase [NAD] subunit alpha, mitochondrial OS=Homo sapiens OX=9606 GN=IDH3A PE=1 SV=1
513	1	contaminants	Q3ZBS7	15	54864	1	1	1	1	0.06	TREMBL:Q3ZBS7 (Bos taurus) Vitronectin
514	1	UniProt-Human	O60506	15	69788	1	1	1	1	0.05	Heterogeneous nuclear ribonucleoprotein Q OS=Homo sapiens OX=9606 GN=SYNCRIP PE=1 SV=2
515	1	UniProt-Human	P36969	15	22674	1	1	1	1	0.15	Phospholipid hydroperoxide glutathione peroxidase OS=Homo sapiens OX=9606 GN=GPX4 PE=1 SV=3
516	1	UniProt-Human	Q9NU02	14	87351	20	1	1	1	0.04	Ankyrin repeat and EF-hand domain-containing protein 1 OS=Homo sapiens OX=9606 GN=ANKEF1 PE=2 SV=2
517	1	UniProt-Human	Q9NUQ2	14	42387	1	1	1	1	0.08	1-acyl-sn-glycerol-3-phosphate acyltransferase epsilon OS=Homo sapiens OX=9606 GN=AGPAT5 PE=1 SV=3
518	1	contaminants	Q3SX09	14	22332	2	1	2	1	0.15	TREMBL:Q3SX09 (Bos taurus) similar to HBG protein
519	1	UniProt-Human	Q9UGJ1	14	76555	6	1	5	1	0.04	Gamma-tubulin complex component 4 OS=Homo sapiens OX=9606 GN=TUBGCP4 PE=1 SV=1
520	1	UniProt-Human	P18077	14	12587	3	1	1	1	0.27	60S ribosomal protein L35a OS=Homo sapiens OX=9606 GN=RPL35A PE=1 SV=2
521	1	UniProt-Human	P00966	14	46786	7	1	3	1	0.07	Argininosuccinate synthase OS=Homo sapiens OX=9606 GN=ASS1 PE=1 SV=2
522	1	UniProt-Human	Q99942	14	20268	2	1	1	1	0.17	E3 ubiquitin-protein ligase RNF5 OS=Homo sapiens OX=9606 GN=RNF5 PE=1 SV=1
523	1	UniProt-Human	P11908	14	35146	1	1	1	1	0.09	Ribose-phosphate pyrophosphokinase 2 OS=Homo sapiens OX=9606 GN=PRPS2 PE=1 SV=2
524	1	UniProt-Human	Q16576	13	48132	2	1	1	1	0.07	Histone-binding protein RBBP7 OS=Homo sapiens OX=9606 GN=RBBP7 PE=1 SV=1
525	1	UniProt-Human	Q9P032	13	20311	1	1	1	1	0.17	NADH dehydrogenase [ubiquinone] 1 alpha subcomplex assembly factor 4 OS=Homo sapiens OX=9606 GN=NDUFAF4 PE=1 SV=1
526	1	UniProt-Human	P46013	13	360698	17	1	12	1	0.01	Proliferation marker protein Ki-67 OS=Homo sapiens OX=9606 GN=MKI67 PE=1 SV=2
527	1	UniProt-Human	P61353	13	15788	1	1	1	1	0.22	60S ribosomal protein L27 OS=Homo sapiens OX=9606 GN=RPL27 PE=1 SV=2
