# Supplementary material for: DUSP7 regulates the activity of ERK2 to promote proper chromosome alignment during cell division
Source: J Biol Chem. 2021 Apr 16;296:100676. doi: 10.1016/j.jbc.2021.100676 (PMC8131738; doi:10.1016/j.jbc.2021.100676)
Supplement: Supplemental Table S1 [file mmc7.xlsx]

## Sheet: Represented_GO_and_Gene_LAP
Table S1
ID	Freq	Ontology	Type	Gene
GO:0000018	1	regulation of DNA recombination	Biological Process	KPNA2
GO:0000027	1	ribosomal large subunit assembly	Biological Process	MDN1
GO:0000028	1	ribosomal small subunit assembly	Biological Process	RPS15
GO:0000045	1	autophagosome assembly	Biological Process	VMP1
GO:0000050	2	urea cycle	Biological Process	ARG1
GO:0000050	2	urea cycle	Biological Process	CAD
GO:0000054	1	ribosomal subunit export from nucleus	Biological Process	XPO1
GO:0000055	1	ribosomal large subunit export from nucleus	Biological Process	XPO1
GO:0000056	2	ribosomal small subunit export from nucleus	Biological Process	XPO1
GO:0000056	2	ribosomal small subunit export from nucleus	Biological Process	RPS15
GO:0000060	2	protein import into nucleus, translocation	Biological Process	KPNB1
GO:0000060	2	protein import into nucleus, translocation	Biological Process	TNPO1
GO:0000070	1	mitotic sister chromatid segregation	Biological Process	SMC4
GO:0000083	1	regulation of transcription involved in G1/S transition of mitotic cell cycle	Biological Process	NPAT
GO:0000086	2	G2/M transition of mitotic cell cycle	Biological Process	DYNC1H1
GO:0000086	2	G2/M transition of mitotic cell cycle	Biological Process	DYNC1I2
GO:0000122	11	negative regulation of transcription by RNA polymerase II	Biological Process	CTNNB1
GO:0000122	11	negative regulation of transcription by RNA polymerase II	Biological Process	RIF1
GO:0000122	11	negative regulation of transcription by RNA polymerase II	Biological Process	XPO1
GO:0000122	11	negative regulation of transcription by RNA polymerase II	Biological Process	SNCA
GO:0000122	11	negative regulation of transcription by RNA polymerase II	Biological Process	TRIM28
GO:0000122	11	negative regulation of transcription by RNA polymerase II	Biological Process	RFC1
GO:0000122	11	negative regulation of transcription by RNA polymerase II	Biological Process	HNRNPU
GO:0000122	11	negative regulation of transcription by RNA polymerase II	Biological Process	RPS27A
GO:0000122	11	negative regulation of transcription by RNA polymerase II	Biological Process	DDX20
GO:0000122	11	negative regulation of transcription by RNA polymerase II	Biological Process	UBA52
GO:0000154	1	rRNA modification	Biological Process	NAT10
GO:0000160	1	phosphorelay signal transduction system	Biological Process	MMS19
GO:0000165	5	MAPK cascade	Biological Process	SPTBN1
GO:0000165	5	MAPK cascade	Biological Process	MAPK1
GO:0000165	5	MAPK cascade	Biological Process	CALM1
GO:0000165	5	MAPK cascade	Biological Process	DUSP7
GO:0000165	5	MAPK cascade	Biological Process	SPTAN1
GO:0000184	5	nuclear-transcribed mRNA catabolic process, nonsense-mediated decay	Biological Process	RPS15
GO:0000184	5	nuclear-transcribed mRNA catabolic process, nonsense-mediated decay	Biological Process	UBA52
GO:0000184	5	nuclear-transcribed mRNA catabolic process, nonsense-mediated decay	Biological Process	RPS3
GO:0000184	5	nuclear-transcribed mRNA catabolic process, nonsense-mediated decay	Biological Process	RPS27A
GO:0000184	5	nuclear-transcribed mRNA catabolic process, nonsense-mediated decay	Biological Process	EIF4G1
GO:0000187	5	activation of MAPK activity	Biological Process	DUSP7
GO:0000187	5	activation of MAPK activity	Biological Process	RPS27A
GO:0000187	5	activation of MAPK activity	Biological Process	MAPK1
GO:0000187	5	activation of MAPK activity	Biological Process	THBS1
GO:0000187	5	activation of MAPK activity	Biological Process	UBA52
GO:0000188	1	inactivation of MAPK activity	Biological Process	DUSP7
GO:0000209	5	protein polyubiquitination	Biological Process	UBA52
GO:0000209	5	protein polyubiquitination	Biological Process	RPS27A
GO:0000209	5	protein polyubiquitination	Biological Process	RNF213
GO:0000209	5	protein polyubiquitination	Biological Process	RNF20
GO:0000209	5	protein polyubiquitination	Biological Process	UBE4A
GO:0000212	1	meiotic spindle organization	Biological Process	MYH9
GO:0000226	5	microtubule cytoskeleton organization	Biological Process	TUBA1B
GO:0000226	5	microtubule cytoskeleton organization	Biological Process	TBCD
GO:0000226	5	microtubule cytoskeleton organization	Biological Process	TUBB6
GO:0000226	5	microtubule cytoskeleton organization	Biological Process	TUBA1C
GO:0000226	5	microtubule cytoskeleton organization	Biological Process	TUBB2B
GO:0000244	3	spliceosomal tri-snRNP complex assembly	Biological Process	PRPF6
GO:0000244	3	spliceosomal tri-snRNP complex assembly	Biological Process	DDX20
GO:0000244	3	spliceosomal tri-snRNP complex assembly	Biological Process	CD2BP2
GO:0000245	2	spliceosomal complex assembly	Biological Process	PRPF6
GO:0000245	2	spliceosomal complex assembly	Biological Process	DDX1
GO:0000278	5	mitotic cell cycle	Biological Process	TUBB2B
GO:0000278	5	mitotic cell cycle	Biological Process	TBCD
GO:0000278	5	mitotic cell cycle	Biological Process	TUBA1B
GO:0000278	5	mitotic cell cycle	Biological Process	TUBB6
GO:0000278	5	mitotic cell cycle	Biological Process	TUBA1C
GO:0000281	3	mitotic cytokinesis	Biological Process	ANK3
GO:0000281	3	mitotic cytokinesis	Biological Process	MYH10
GO:0000281	3	mitotic cytokinesis	Biological Process	SPTBN1
GO:0000302	2	response to reactive oxygen species	Biological Process	PPARGC1A
GO:0000302	2	response to reactive oxygen species	Biological Process	CAT
GO:0000354	1	cis assembly of pre-catalytic spliceosome	Biological Process	SNRNP200
GO:0000375	2	RNA splicing, via transesterification reactions	Biological Process	PRPF6
GO:0000375	2	RNA splicing, via transesterification reactions	Biological Process	SF3B3
GO:0000380	1	alternative mRNA splicing, via spliceosome	Biological Process	DHX9
GO:0000381	1	regulation of alternative mRNA splicing, via spliceosome	Biological Process	HNRNPU
GO:0000387	3	spliceosomal snRNP assembly	Biological Process	GEMIN5
GO:0000387	3	spliceosomal snRNP assembly	Biological Process	DDX20
GO:0000387	3	spliceosomal snRNP assembly	Biological Process	GEMIN4
GO:0000388	1	spliceosome conformational change to release U4 (or U4atac) and U1 (or U11)	Biological Process	SNRNP200
GO:0000398	13	mRNA splicing, via spliceosome	Biological Process	CD2BP2
GO:0000398	13	mRNA splicing, via spliceosome	Biological Process	SF3B3
GO:0000398	13	mRNA splicing, via spliceosome	Biological Process	PRPF6
GO:0000398	13	mRNA splicing, via spliceosome	Biological Process	DDX42
GO:0000398	13	mRNA splicing, via spliceosome	Biological Process	EFTUD2
GO:0000398	13	mRNA splicing, via spliceosome	Biological Process	HNRNPU
GO:0000398	13	mRNA splicing, via spliceosome	Biological Process	HNRNPC
GO:0000398	13	mRNA splicing, via spliceosome	Biological Process	HSPA8
GO:0000398	13	mRNA splicing, via spliceosome	Biological Process	U2AF2
GO:0000398	13	mRNA splicing, via spliceosome	Biological Process	NUDT21
GO:0000398	13	mRNA splicing, via spliceosome	Biological Process	DHX9
GO:0000398	13	mRNA splicing, via spliceosome	Biological Process	SNRNP200
GO:0000398	13	mRNA splicing, via spliceosome	Biological Process	GEMIN5
GO:0000413	2	protein peptidyl-prolyl isomerization	Biological Process	FKBP8
GO:0000413	2	protein peptidyl-prolyl isomerization	Biological Process	FKBP10
GO:0000422	1	autophagy of mitochondrion	Biological Process	PPARGC1A
GO:0000462	1	maturation of SSU-rRNA from tricistronic rRNA transcript (SSU-rRNA, 5.8S rRNA, LSU-rRNA)	Biological Process	HEATR1
GO:0000492	2	box C/D snoRNP assembly	Biological Process	RUVBL1
GO:0000492	2	box C/D snoRNP assembly	Biological Process	RUVBL2
GO:0000578	1	embryonic axis specification	Biological Process	CTNNB1
GO:0000710	1	meiotic mismatch repair	Biological Process	MSH6
GO:0000715	2	nucleotide-excision repair, DNA damage recognition	Biological Process	UBA52
GO:0000715	2	nucleotide-excision repair, DNA damage recognition	Biological Process	RPS27A
GO:0000723	3	telomere maintenance	Biological Process	RIF1
GO:0000723	3	telomere maintenance	Biological Process	PRKDC
GO:0000723	3	telomere maintenance	Biological Process	TELO2
GO:0000724	1	double-strand break repair via homologous recombination	Biological Process	POLQ
GO:0000731	1	DNA synthesis involved in DNA repair	Biological Process	WRNIP1
GO:0000733	1	DNA strand renaturation	Biological Process	WRNIP1
GO:0000902	2	cell morphogenesis	Biological Process	SHROOM3
GO:0000902	2	cell morphogenesis	Biological Process	CYFIP2
GO:0000904	1	cell morphogenesis involved in differentiation	Biological Process	CTNNB1
GO:0000961	1	negative regulation of mitochondrial RNA catabolic process	Biological Process	LRPPRC
GO:0000963	1	mitochondrial RNA processing	Biological Process	FASTKD5
GO:0000971	1	tRNA exon ligation utilizing 2',3' cyclic phosphate of 5'-exon as source of linkage phosphate	Biological Process	RTCB
GO:0001501	1	skeletal system development	Biological Process	ASH1L
GO:0001503	2	ossification	Biological Process	SLC26A2
GO:0001503	2	ossification	Biological Process	LTF
GO:0001525	5	angiogenesis	Biological Process	COL18A1
GO:0001525	5	angiogenesis	Biological Process	CEACAM1
GO:0001525	5	angiogenesis	Biological Process	RNF213
GO:0001525	5	angiogenesis	Biological Process	MYH9
GO:0001525	5	angiogenesis	Biological Process	ATP5F1B
GO:0001554	1	luteolysis	Biological Process	HSPA5
GO:0001556	1	oocyte maturation	Biological Process	PDE3A
GO:0001558	4	regulation of cell growth	Biological Process	MTOR
GO:0001558	4	regulation of cell growth	Biological Process	ATAD3A
GO:0001558	4	regulation of cell growth	Biological Process	CEACAM1
GO:0001558	4	regulation of cell growth	Biological Process	TFRC
GO:0001568	1	blood vessel development	Biological Process	CEACAM1
GO:0001569	1	branching involved in blood vessel morphogenesis	Biological Process	CTNNB1
GO:0001570	2	vasculogenesis	Biological Process	MYO1E
GO:0001570	2	vasculogenesis	Biological Process	GLMN
GO:0001580	2	detection of chemical stimulus involved in sensory perception of bitter taste	Biological Process	PIP
GO:0001580	2	detection of chemical stimulus involved in sensory perception of bitter taste	Biological Process	AZGP1
GO:0001649	9	osteoblast differentiation	Biological Process	FASN
GO:0001649	9	osteoblast differentiation	Biological Process	HNRNPU
GO:0001649	9	osteoblast differentiation	Biological Process	HNRNPC
GO:0001649	9	osteoblast differentiation	Biological Process	ATP5F1B
GO:0001649	9	osteoblast differentiation	Biological Process	MRC2
GO:0001649	9	osteoblast differentiation	Biological Process	DHX9
GO:0001649	9	osteoblast differentiation	Biological Process	SNRNP200
GO:0001649	9	osteoblast differentiation	Biological Process	CAT
GO:0001649	9	osteoblast differentiation	Biological Process	RPS15
GO:0001657	1	ureteric bud development	Biological Process	CAT
GO:0001658	1	branching involved in ureteric bud morphogenesis	Biological Process	CTNNB1
GO:0001659	1	temperature homeostasis	Biological Process	PPARGC1A
GO:0001662	1	behavioral fear response	Biological Process	EIF4G1
GO:0001666	6	response to hypoxia	Biological Process	APAF1
GO:0001666	6	response to hypoxia	Biological Process	WTIP
GO:0001666	6	response to hypoxia	Biological Process	HSP90B1
GO:0001666	6	response to hypoxia	Biological Process	CAT
GO:0001666	6	response to hypoxia	Biological Process	ACTN4
GO:0001666	6	response to hypoxia	Biological Process	THBS1
GO:0001676	2	long-chain fatty acid metabolic process	Biological Process	CPT1A
GO:0001676	2	long-chain fatty acid metabolic process	Biological Process	ACSL4
GO:0001678	1	cellular glucose homeostasis	Biological Process	PPARGC1A
GO:0001701	7	in utero embryonic development	Biological Process	CTNNB1
GO:0001701	7	in utero embryonic development	Biological Process	MYO1E
GO:0001701	7	in utero embryonic development	Biological Process	MYH10
GO:0001701	7	in utero embryonic development	Biological Process	MYH9
GO:0001701	7	in utero embryonic development	Biological Process	UBR3
GO:0001701	7	in utero embryonic development	Biological Process	MSH2
GO:0001701	7	in utero embryonic development	Biological Process	RTCB
GO:0001702	1	gastrulation with mouth forming second	Biological Process	CTNNB1
GO:0001708	2	cell fate specification	Biological Process	FKBP8
GO:0001708	2	cell fate specification	Biological Process	CTNNB1
GO:0001711	1	endodermal cell fate commitment	Biological Process	CTNNB1
GO:0001732	2	formation of cytoplasmic translation initiation complex	Biological Process	EIF3I
GO:0001732	2	formation of cytoplasmic translation initiation complex	Biological Process	EIF3CL
GO:0001736	1	establishment of planar polarity	Biological Process	EXOC5
GO:0001756	1	somitogenesis	Biological Process	PRKDC
GO:0001764	4	neuron migration	Biological Process	CTNNB1
GO:0001764	4	neuron migration	Biological Process	AXL
GO:0001764	4	neuron migration	Biological Process	MYH10
GO:0001764	4	neuron migration	Biological Process	TUBB2B
GO:0001765	1	membrane raft assembly	Biological Process	S100A10
GO:0001768	1	establishment of T cell polarity	Biological Process	MYH9
GO:0001774	1	microglial cell activation	Biological Process	SNCA
GO:0001778	2	plasma membrane repair	Biological Process	MYH10
GO:0001778	2	plasma membrane repair	Biological Process	MYOF
GO:0001779	1	natural killer cell differentiation	Biological Process	AXL
GO:0001816	1	cytokine production	Biological Process	S100A9
GO:0001817	1	regulation of cytokine production	Biological Process	LTF
GO:0001822	1	kidney development	Biological Process	APAF1
GO:0001836	1	release of cytochrome c from mitochondria	Biological Process	TIMM50
GO:0001837	2	epithelial to mesenchymal transition	Biological Process	CTNNB1
GO:0001837	2	epithelial to mesenchymal transition	Biological Process	TRIM28
GO:0001840	1	neural plate development	Biological Process	CTNNB1
GO:0001843	3	neural tube closure	Biological Process	SHROOM3
GO:0001843	3	neural tube closure	Biological Process	GLMN
GO:0001843	3	neural tube closure	Biological Process	APAF1
GO:0001886	1	endothelial cell morphogenesis	Biological Process	COL18A1
GO:0001889	2	liver development	Biological Process	CAD
GO:0001889	2	liver development	Biological Process	ARG1
GO:0001890	1	placenta development	Biological Process	RTCB
GO:0001895	6	retina homeostasis	Biological Process	ACTG1
GO:0001895	6	retina homeostasis	Biological Process	LYZ
GO:0001895	6	retina homeostasis	Biological Process	ALB
GO:0001895	6	retina homeostasis	Biological Process	AZGP1
GO:0001895	6	retina homeostasis	Biological Process	PIP
GO:0001895	6	retina homeostasis	Biological Process	LTF
GO:0001899	1	negative regulation of cytolysis by symbiont of host cells	Biological Process	KRT6A
GO:0001915	1	negative regulation of T cell mediated cytotoxicity	Biological Process	CEACAM1
GO:0001921	2	positive regulation of receptor recycling	Biological Process	NSF
GO:0001921	2	positive regulation of receptor recycling	Biological Process	SNCA
GO:0001932	1	regulation of protein phosphorylation	Biological Process	GRM5
GO:0001933	6	negative regulation of protein phosphorylation	Biological Process	PPARGC1A
GO:0001933	6	negative regulation of protein phosphorylation	Biological Process	SNCA
GO:0001933	6	negative regulation of protein phosphorylation	Biological Process	PARK7
GO:0001933	6	negative regulation of protein phosphorylation	Biological Process	PRKDC
GO:0001933	6	negative regulation of protein phosphorylation	Biological Process	FKBP8
GO:0001933	6	negative regulation of protein phosphorylation	Biological Process	MTOR
GO:0001934	1	positive regulation of protein phosphorylation	Biological Process	MTOR
GO:0001937	2	negative regulation of endothelial cell proliferation	Biological Process	ATP5F1A
GO:0001937	2	negative regulation of endothelial cell proliferation	Biological Process	THBS1
GO:0001938	2	positive regulation of endothelial cell proliferation	Biological Process	MTOR
GO:0001938	2	positive regulation of endothelial cell proliferation	Biological Process	ARG1
GO:0001945	1	lymph vessel development	Biological Process	EFNB2
GO:0001951	1	intestinal D-glucose absorption	Biological Process	VIL1
GO:0001953	1	negative regulation of cell-matrix adhesion	Biological Process	THBS1
GO:0001954	1	positive regulation of cell-matrix adhesion	Biological Process	JUP
GO:0001956	1	positive regulation of neurotransmitter secretion	Biological Process	SNCA
GO:0001961	1	positive regulation of cytokine-mediated signaling pathway	Biological Process	AXL
GO:0001967	1	suckling behavior	Biological Process	UBR3
GO:0001974	1	blood vessel remodeling	Biological Process	AXL
GO:0001975	1	response to amphetamine	Biological Process	CALM1
GO:0002009	2	morphogenesis of an epithelium	Biological Process	KRT16
GO:0002009	2	morphogenesis of an epithelium	Biological Process	KRT6A
GO:0002021	1	response to dietary excess	Biological Process	PPARGC1A
GO:0002026	2	regulation of the force of heart contraction	Biological Process	ATP1A1
GO:0002026	2	regulation of the force of heart contraction	Biological Process	ATP2A2
GO:0002027	1	regulation of heart rate	Biological Process	CALM1
GO:0002028	1	regulation of sodium ion transport	Biological Process	ATP1A1
GO:0002040	2	sprouting angiogenesis	Biological Process	RNF213
GO:0002040	2	sprouting angiogenesis	Biological Process	THBS1
GO:0002042	1	cell migration involved in sprouting angiogenesis	Biological Process	EFNB2
GO:0002052	1	positive regulation of neuroblast proliferation	Biological Process	CTNNB1
GO:0002053	1	positive regulation of mesenchymal cell proliferation	Biological Process	CTNNB1
GO:0002064	1	epithelial cell development	Biological Process	SHROOM3
GO:0002089	1	lens morphogenesis in camera-type eye	Biological Process	CTNNB1
GO:0002092	1	positive regulation of receptor internalization	Biological Process	TBC1D5
GO:0002159	1	desmosome assembly	Biological Process	JUP
GO:0002175	1	protein localization to paranode region of axon	Biological Process	CNTNAP1
GO:0002191	1	cap-dependent translational initiation	Biological Process	EIF4G1
GO:0002218	3	activation of innate immune response	Biological Process	NONO
GO:0002218	3	activation of innate immune response	Biological Process	MATR3
GO:0002218	3	activation of innate immune response	Biological Process	PRKDC
GO:0002221	1	pattern recognition receptor signaling pathway	Biological Process	DMBT1
GO:0002223	1	stimulatory C-type lectin receptor signaling pathway	Biological Process	MUCL1
GO:0002224	2	toll-like receptor signaling pathway	Biological Process	HSP90B1
GO:0002224	2	toll-like receptor signaling pathway	Biological Process	S100A9
GO:0002227	1	innate immune response in mucosa	Biological Process	LTF
GO:0002244	1	hematopoietic progenitor cell differentiation	Biological Process	SERPINB12
GO:0002250	1	adaptive immune response	Biological Process	ARG1
GO:0002268	1	follicular dendritic cell differentiation	Biological Process	NFKB2
GO:0002296	1	T-helper 1 cell lineage commitment	Biological Process	MTOR
GO:0002326	1	B cell lineage commitment	Biological Process	PRKDC
GO:0002328	1	pro-B cell differentiation	Biological Process	PRKDC
GO:0002360	1	T cell lineage commitment	Biological Process	PRKDC
GO:0002467	1	germinal center formation	Biological Process	NFKB2
GO:0002474	1	antigen processing and presentation of peptide antigen via MHC class I	Biological Process	CANX
GO:0002523	1	leukocyte migration involved in inflammatory response	Biological Process	S100A9
GO:0002544	1	chronic inflammatory response	Biological Process	THBS1
GO:0002576	5	platelet degranulation	Biological Process	ACTN1
GO:0002576	5	platelet degranulation	Biological Process	ACTN4
GO:0002576	5	platelet degranulation	Biological Process	ALB
GO:0002576	5	platelet degranulation	Biological Process	CALM1
GO:0002576	5	platelet degranulation	Biological Process	THBS1
GO:0002581	1	negative regulation of antigen processing and presentation of peptide or polysaccharide antigen via MHC class II	Biological Process	THBS1
GO:0002605	1	negative regulation of dendritic cell antigen processing and presentation	Biological Process	THBS1
GO:0002638	1	negative regulation of immunoglobulin production	Biological Process	PRKDC
GO:0002674	1	negative regulation of acute inflammatory response	Biological Process	ASH1L
GO:0002735	1	positive regulation of myeloid dendritic cell cytokine production	Biological Process	DDX1
GO:0002755	2	MyD88-dependent toll-like receptor signaling pathway	Biological Process	RPS27A
GO:0002755	2	MyD88-dependent toll-like receptor signaling pathway	Biological Process	UBA52
GO:0002859	1	negative regulation of natural killer cell mediated cytotoxicity directed against tumor cell target	Biological Process	CEACAM1
GO:0002866	1	positive regulation of acute inflammatory response to antigenic stimulus	Biological Process	PARK7
GO:0002931	3	response to ischemia	Biological Process	PPARGC1A
GO:0002931	3	response to ischemia	Biological Process	AIFM1
GO:0002931	3	response to ischemia	Biological Process	HYOU1
GO:0002934	2	desmosome organization	Biological Process	DSP
GO:0002934	2	desmosome organization	Biological Process	DSG2
GO:0003007	1	heart morphogenesis	Biological Process	MTOR
GO:0003009	1	skeletal muscle contraction	Biological Process	ATP2A2
GO:0003094	1	glomerular filtration	Biological Process	MYO1E
GO:0003165	1	Purkinje myocyte development	Biological Process	DSG2
GO:0003179	1	heart valve morphogenesis	Biological Process	MTOR
GO:0003223	1	ventricular compact myocardium morphogenesis	Biological Process	DSP
GO:0003266	1	regulation of secondary heart field cardioblast proliferation	Biological Process	CTNNB1
GO:0003279	1	cardiac septum development	Biological Process	MYH10
GO:0003333	2	amino acid transmembrane transport	Biological Process	SLC7A11
GO:0003333	2	amino acid transmembrane transport	Biological Process	SLC7A5
GO:0003334	1	keratinocyte development	Biological Process	KRT2
GO:0003338	1	metanephros morphogenesis	Biological Process	CTNNB1
GO:0003340	1	negative regulation of mesenchymal to epithelial transition involved in metanephros morphogenesis	Biological Process	CTNNB1
GO:0005513	1	detection of calcium ion	Biological Process	CALM1
GO:0005975	2	carbohydrate metabolic process	Biological Process	GANAB
GO:0005975	2	carbohydrate metabolic process	Biological Process	SLC3A2
GO:0005979	1	regulation of glycogen biosynthetic process	Biological Process	MTOR
GO:0006006	3	glucose metabolic process	Biological Process	FABP5
GO:0006006	3	glucose metabolic process	Biological Process	CPT1A
GO:0006006	3	glucose metabolic process	Biological Process	PDHB
GO:0006012	1	galactose metabolic process	Biological Process	PPARGC1A
GO:0006071	1	glycerol metabolic process	Biological Process	MYOF
GO:0006084	1	acetyl-CoA metabolic process	Biological Process	FASN
GO:0006085	1	acetyl-CoA biosynthetic process	Biological Process	ACLY
GO:0006086	1	acetyl-CoA biosynthetic process from pyruvate	Biological Process	PDHB
GO:0006090	1	pyruvate metabolic process	Biological Process	BSG
GO:0006091	1	generation of precursor metabolites and energy	Biological Process	ATP5F1B
GO:0006094	3	gluconeogenesis	Biological Process	SLC25A13
GO:0006094	3	gluconeogenesis	Biological Process	SLC25A11
GO:0006094	3	gluconeogenesis	Biological Process	PPARGC1A
GO:0006099	2	tricarboxylic acid cycle	Biological Process	PDHB
GO:0006099	2	tricarboxylic acid cycle	Biological Process	SDHA
GO:0006101	1	citrate metabolic process	Biological Process	ACLY
GO:0006105	1	succinate metabolic process	Biological Process	SDHA
GO:0006107	1	oxaloacetate metabolic process	Biological Process	ACLY
GO:0006112	1	energy reserve metabolic process	Biological Process	MTOR
GO:0006119	1	oxidative phosphorylation	Biological Process	MSH2
GO:0006121	1	mitochondrial electron transport, succinate to ubiquinone	Biological Process	SDHA
GO:0006207	2	'de novo' pyrimidine nucleobase biosynthetic process	Biological Process	CAD
GO:0006207	2	'de novo' pyrimidine nucleobase biosynthetic process	Biological Process	MTOR
GO:0006228	1	UTP biosynthetic process	Biological Process	CAD
GO:0006259	2	DNA metabolic process	Biological Process	KPNA2
GO:0006259	2	DNA metabolic process	Biological Process	MMS19
GO:0006260	1	DNA replication	Biological Process	DHX9
GO:0006261	3	DNA-dependent DNA replication	Biological Process	POLQ
GO:0006261	3	DNA-dependent DNA replication	Biological Process	WRNIP1
GO:0006261	3	DNA-dependent DNA replication	Biological Process	RFC1
GO:0006281	10	DNA repair	Biological Process	NONO
GO:0006281	10	DNA repair	Biological Process	RUVBL2
GO:0006281	10	DNA repair	Biological Process	MSH2
GO:0006281	10	DNA repair	Biological Process	PARK7
GO:0006281	10	DNA repair	Biological Process	RUVBL1
GO:0006281	10	DNA repair	Biological Process	MMS19
GO:0006281	10	DNA repair	Biological Process	MSH6
GO:0006281	10	DNA repair	Biological Process	POLQ
GO:0006281	10	DNA repair	Biological Process	TRIM28
GO:0006281	10	DNA repair	Biological Process	RPS3
GO:0006282	1	regulation of DNA repair	Biological Process	WRNIP1
GO:0006283	3	transcription-coupled nucleotide-excision repair	Biological Process	RPS27A
GO:0006283	3	transcription-coupled nucleotide-excision repair	Biological Process	RFC1
GO:0006283	3	transcription-coupled nucleotide-excision repair	Biological Process	UBA52
GO:0006284	1	base-excision repair	Biological Process	POLQ
GO:0006289	1	nucleotide-excision repair	Biological Process	MMS19
GO:0006290	1	pyrimidine dimer repair	Biological Process	MSH6
GO:0006294	2	nucleotide-excision repair, preincision complex assembly	Biological Process	RPS27A
GO:0006294	2	nucleotide-excision repair, preincision complex assembly	Biological Process	UBA52
GO:0006296	3	nucleotide-excision repair, DNA incision, 5'-to lesion	Biological Process	RFC1
GO:0006296	3	nucleotide-excision repair, DNA incision, 5'-to lesion	Biological Process	UBA52
GO:0006296	3	nucleotide-excision repair, DNA incision, 5'-to lesion	Biological Process	RPS27A
GO:0006297	3	nucleotide-excision repair, DNA gap filling	Biological Process	RFC1
GO:0006297	3	nucleotide-excision repair, DNA gap filling	Biological Process	RPS27A
GO:0006297	3	nucleotide-excision repair, DNA gap filling	Biological Process	UBA52
GO:0006298	2	mismatch repair	Biological Process	MSH6
GO:0006298	2	mismatch repair	Biological Process	MSH2
GO:0006301	1	postreplication repair	Biological Process	MSH2
GO:0006302	4	double-strand break repair	Biological Process	MSH2
GO:0006302	4	double-strand break repair	Biological Process	POLQ
GO:0006302	4	double-strand break repair	Biological Process	PRKDC
GO:0006302	4	double-strand break repair	Biological Process	DDX1
GO:0006303	2	double-strand break repair via nonhomologous end joining	Biological Process	PRKDC
GO:0006303	2	double-strand break repair via nonhomologous end joining	Biological Process	RIF1
GO:0006309	1	apoptotic DNA fragmentation	Biological Process	KPNB1
GO:0006310	4	DNA recombination	Biological Process	RUVBL2
GO:0006310	4	DNA recombination	Biological Process	WRNIP1
GO:0006310	4	DNA recombination	Biological Process	NONO
GO:0006310	4	DNA recombination	Biological Process	RUVBL1
GO:0006323	1	DNA packaging	Biological Process	ASH1L
GO:0006325	2	chromatin organization	Biological Process	TRIM28
GO:0006325	2	chromatin organization	Biological Process	HNRNPU
GO:0006334	1	nucleosome assembly	Biological Process	HIST2H2BF
GO:0006338	2	chromatin remodeling	Biological Process	RUVBL2
GO:0006338	2	chromatin remodeling	Biological Process	RUVBL1
GO:0006348	1	chromatin silencing at telomere	Biological Process	RIF1
GO:0006351	2	transcription, DNA-templated	Biological Process	MMS19
GO:0006351	2	transcription, DNA-templated	Biological Process	FUBP3
GO:0006353	1	DNA-templated transcription, termination	Biological Process	DHX9
GO:0006355	6	regulation of transcription, DNA-templated	Biological Process	CCAR2
GO:0006355	6	regulation of transcription, DNA-templated	Biological Process	RNF20
GO:0006355	6	regulation of transcription, DNA-templated	Biological Process	NFKB2
GO:0006355	6	regulation of transcription, DNA-templated	Biological Process	TMPO
GO:0006355	6	regulation of transcription, DNA-templated	Biological Process	PPARGC1A
GO:0006355	6	regulation of transcription, DNA-templated	Biological Process	ZNF296
GO:0006357	5	regulation of transcription by RNA polymerase II	Biological Process	DHX9
GO:0006357	5	regulation of transcription by RNA polymerase II	Biological Process	RUVBL1
GO:0006357	5	regulation of transcription by RNA polymerase II	Biological Process	RUVBL2
GO:0006357	5	regulation of transcription by RNA polymerase II	Biological Process	AHCTF1
GO:0006357	5	regulation of transcription by RNA polymerase II	Biological Process	NONO
GO:0006364	4	rRNA processing	Biological Process	HEATR1
GO:0006364	4	rRNA processing	Biological Process	RPS15
GO:0006364	4	rRNA processing	Biological Process	MDN1
GO:0006364	4	rRNA processing	Biological Process	GEMIN4
GO:0006366	2	transcription by RNA polymerase II	Biological Process	NELFCD
GO:0006366	2	transcription by RNA polymerase II	Biological Process	ASH1L
GO:0006367	2	transcription initiation from RNA polymerase II promoter	Biological Process	PPARGC1A
GO:0006367	2	transcription initiation from RNA polymerase II promoter	Biological Process	TRIM28
GO:0006368	1	transcription elongation from RNA polymerase II promoter	Biological Process	NELFCD
GO:0006369	1	termination of RNA polymerase II transcription	Biological Process	NUDT21
GO:0006370	1	7-methylguanosine mRNA capping	Biological Process	CMTR1
GO:0006378	1	mRNA polyadenylation	Biological Process	NUDT21
GO:0006388	3	tRNA splicing, via endonucleolytic cleavage and ligation	Biological Process	RTCB
GO:0006388	3	tRNA splicing, via endonucleolytic cleavage and ligation	Biological Process	DDX1
GO:0006388	3	tRNA splicing, via endonucleolytic cleavage and ligation	Biological Process	RTRAF
GO:0006396	2	RNA processing	Biological Process	HNRNPU
GO:0006396	2	RNA processing	Biological Process	DDX20
GO:0006397	9	mRNA processing	Biological Process	AKAP8L
GO:0006397	9	mRNA processing	Biological Process	NUDT21
GO:0006397	9	mRNA processing	Biological Process	PPARGC1A
GO:0006397	9	mRNA processing	Biological Process	NONO
GO:0006397	9	mRNA processing	Biological Process	FASTKD5
GO:0006397	9	mRNA processing	Biological Process	U2AF2
GO:0006397	9	mRNA processing	Biological Process	VIRMA
GO:0006397	9	mRNA processing	Biological Process	EFTUD2
GO:0006397	9	mRNA processing	Biological Process	CCAR2
GO:0006402	1	mRNA catabolic process	Biological Process	HSPA1A
GO:0006403	1	RNA localization	Biological Process	PRPF6
GO:0006405	1	RNA export from nucleus	Biological Process	U2AF2
GO:0006406	4	mRNA export from nucleus	Biological Process	NUP205
GO:0006406	4	mRNA export from nucleus	Biological Process	NUP93
GO:0006406	4	mRNA export from nucleus	Biological Process	U2AF2
GO:0006406	4	mRNA export from nucleus	Biological Process	NUP210
GO:0006409	1	tRNA export from nucleus	Biological Process	XPOT
GO:0006412	6	translation	Biological Process	GCN1
GO:0006412	6	translation	Biological Process	EIF4G1
GO:0006412	6	translation	Biological Process	RPS27A
GO:0006412	6	translation	Biological Process	GEMIN5
GO:0006412	6	translation	Biological Process	RPS15
GO:0006412	6	translation	Biological Process	RPS3
GO:0006413	8	translational initiation	Biological Process	LARP1
GO:0006413	8	translational initiation	Biological Process	EIF3I
GO:0006413	8	translational initiation	Biological Process	RPS15
GO:0006413	8	translational initiation	Biological Process	RPS27A
GO:0006413	8	translational initiation	Biological Process	UBA52
GO:0006413	8	translational initiation	Biological Process	RPS3
GO:0006413	8	translational initiation	Biological Process	EIF3CL
GO:0006413	8	translational initiation	Biological Process	EIF4G1
GO:0006417	3	regulation of translation	Biological Process	GCN1
GO:0006417	3	regulation of translation	Biological Process	GEMIN5
GO:0006417	3	regulation of translation	Biological Process	GRM5
GO:0006418	2	tRNA aminoacylation for protein translation	Biological Process	VARS
GO:0006418	2	tRNA aminoacylation for protein translation	Biological Process	EPRS
GO:0006424	2	glutamyl-tRNA aminoacylation	Biological Process	EPRS
GO:0006424	2	glutamyl-tRNA aminoacylation	Biological Process	EARS2
GO:0006432	1	phenylalanyl-tRNA aminoacylation	Biological Process	FARSA
GO:0006433	1	prolyl-tRNA aminoacylation	Biological Process	EPRS
GO:0006438	1	valyl-tRNA aminoacylation	Biological Process	VARS
GO:0006446	2	regulation of translational initiation	Biological Process	DDX1
GO:0006446	2	regulation of translational initiation	Biological Process	EIF4G1
GO:0006448	1	regulation of translational elongation	Biological Process	GRM5
GO:0006457	8	protein folding	Biological Process	MOGS
GO:0006457	8	protein folding	Biological Process	HSPA8
GO:0006457	8	protein folding	Biological Process	P4HB
GO:0006457	8	protein folding	Biological Process	CCT2
GO:0006457	8	protein folding	Biological Process	CANX
GO:0006457	8	protein folding	Biological Process	TCP1
GO:0006457	8	protein folding	Biological Process	RUVBL2
GO:0006457	8	protein folding	Biological Process	TBCD
GO:0006464	7	cellular protein modification process	Biological Process	UBA52
GO:0006464	7	cellular protein modification process	Biological Process	DUSP12
GO:0006464	7	cellular protein modification process	Biological Process	PRKDC
GO:0006464	7	cellular protein modification process	Biological Process	TGM1
GO:0006464	7	cellular protein modification process	Biological Process	RPN2
GO:0006464	7	cellular protein modification process	Biological Process	TGM3
GO:0006464	7	cellular protein modification process	Biological Process	RPN1
GO:0006468	5	protein phosphorylation	Biological Process	MTOR
GO:0006468	5	protein phosphorylation	Biological Process	PRKDC
GO:0006468	5	protein phosphorylation	Biological Process	TTBK1
GO:0006468	5	protein phosphorylation	Biological Process	MAPK1
GO:0006468	5	protein phosphorylation	Biological Process	FASTKD5
GO:0006469	3	negative regulation of protein kinase activity	Biological Process	RTRAF
GO:0006469	3	negative regulation of protein kinase activity	Biological Process	CEACAM1
GO:0006469	3	negative regulation of protein kinase activity	Biological Process	PARK7
GO:0006470	3	protein dephosphorylation	Biological Process	DUSP7
GO:0006470	3	protein dephosphorylation	Biological Process	DUSP12
GO:0006470	3	protein dephosphorylation	Biological Process	TIMM50
GO:0006486	1	protein glycosylation	Biological Process	ALG1
GO:0006487	2	protein N-linked glycosylation	Biological Process	RPN2
GO:0006487	2	protein N-linked glycosylation	Biological Process	MOGS
GO:0006488	1	dolichol-linked oligosaccharide biosynthetic process	Biological Process	ALG1
GO:0006491	1	N-glycan processing	Biological Process	GANAB
GO:0006508	6	proteolysis	Biological Process	PIP
GO:0006508	6	proteolysis	Biological Process	SCRN3
GO:0006508	6	proteolysis	Biological Process	LTF
GO:0006508	6	proteolysis	Biological Process	CASP14
GO:0006508	6	proteolysis	Biological Process	DCD
GO:0006508	6	proteolysis	Biological Process	PARK7
GO:0006509	1	membrane protein ectodomain proteolysis	Biological Process	MYH9
GO:0006511	4	ubiquitin-dependent protein catabolic process	Biological Process	UBR3
GO:0006511	4	ubiquitin-dependent protein catabolic process	Biological Process	RNF213
GO:0006511	4	ubiquitin-dependent protein catabolic process	Biological Process	RNF20
GO:0006511	4	ubiquitin-dependent protein catabolic process	Biological Process	UBE4A
GO:0006517	1	protein deglycosylation	Biological Process	PARK7
GO:0006520	1	cellular amino acid metabolic process	Biological Process	SLC7A5
GO:0006526	1	arginine biosynthetic process	Biological Process	CAD
GO:0006527	1	arginine catabolic process	Biological Process	ARG1
GO:0006541	1	glutamine metabolic process	Biological Process	CAD
GO:0006605	1	protein targeting	Biological Process	MYO1C
GO:0006606	6	protein import into nucleus	Biological Process	TNPO3
GO:0006606	6	protein import into nucleus	Biological Process	HEATR3
GO:0006606	6	protein import into nucleus	Biological Process	KPNB1
GO:0006606	6	protein import into nucleus	Biological Process	NUP93
GO:0006606	6	protein import into nucleus	Biological Process	IPO7
GO:0006606	6	protein import into nucleus	Biological Process	CSE1L
GO:0006607	3	NLS-bearing protein import into nucleus	Biological Process	KPNB1
GO:0006607	3	NLS-bearing protein import into nucleus	Biological Process	TNPO1
GO:0006607	3	NLS-bearing protein import into nucleus	Biological Process	KPNA2
GO:0006610	2	ribosomal protein import into nucleus	Biological Process	TNPO1
GO:0006610	2	ribosomal protein import into nucleus	Biological Process	KPNB1
GO:0006611	4	protein export from nucleus	Biological Process	XPO1
GO:0006611	4	protein export from nucleus	Biological Process	CSE1L
GO:0006611	4	protein export from nucleus	Biological Process	XPO7
GO:0006611	4	protein export from nucleus	Biological Process	XPO5
GO:0006612	2	protein targeting to membrane	Biological Process	MYO1C
GO:0006612	2	protein targeting to membrane	Biological Process	EXOC4
GO:0006614	4	SRP-dependent cotranslational protein targeting to membrane	Biological Process	RPS27A
GO:0006614	4	SRP-dependent cotranslational protein targeting to membrane	Biological Process	RPS15
GO:0006614	4	SRP-dependent cotranslational protein targeting to membrane	Biological Process	UBA52
GO:0006614	4	SRP-dependent cotranslational protein targeting to membrane	Biological Process	RPS3
GO:0006625	3	protein targeting to peroxisome	Biological Process	UBA52
GO:0006625	3	protein targeting to peroxisome	Biological Process	RPS27A
GO:0006625	3	protein targeting to peroxisome	Biological Process	CAT
GO:0006629	5	lipid metabolic process	Biological Process	PDE3A
GO:0006629	5	lipid metabolic process	Biological Process	ACSL4
GO:0006629	5	lipid metabolic process	Biological Process	FABP5
GO:0006629	5	lipid metabolic process	Biological Process	ATP5F1A
GO:0006629	5	lipid metabolic process	Biological Process	ATP5F1B
GO:0006631	2	fatty acid metabolic process	Biological Process	SNCA
GO:0006631	2	fatty acid metabolic process	Biological Process	FASN
GO:0006633	2	fatty acid biosynthetic process	Biological Process	ACLY
GO:0006633	2	fatty acid biosynthetic process	Biological Process	FASN
GO:0006635	1	fatty acid beta-oxidation	Biological Process	CPT1A
GO:0006636	1	unsaturated fatty acid biosynthetic process	Biological Process	SCD
GO:0006638	1	neutral lipid metabolic process	Biological Process	SNCA
GO:0006641	3	triglyceride metabolic process	Biological Process	CPT1A
GO:0006641	3	triglyceride metabolic process	Biological Process	SEL1L
GO:0006641	3	triglyceride metabolic process	Biological Process	CAT
GO:0006644	2	phospholipid metabolic process	Biological Process	LPCAT4
GO:0006644	2	phospholipid metabolic process	Biological Process	SNCA
GO:0006654	1	phosphatidic acid biosynthetic process	Biological Process	LPCAT4
GO:0006656	1	phosphatidylcholine biosynthetic process	Biological Process	FABP5
GO:0006661	1	phosphatidylinositol biosynthetic process	Biological Process	VAC14
GO:0006665	1	sphingolipid metabolic process	Biological Process	SPTLC1
GO:0006686	1	sphingomyelin biosynthetic process	Biological Process	SPTLC1
GO:0006691	1	leukotriene metabolic process	Biological Process	ABCC1
GO:0006695	2	cholesterol biosynthetic process	Biological Process	ACLY
GO:0006695	2	cholesterol biosynthetic process	Biological Process	DHCR24
GO:0006699	1	bile acid biosynthetic process	Biological Process	CYP27A1
GO:0006749	1	glutathione metabolic process	Biological Process	SLC7A11
GO:0006754	3	ATP biosynthetic process	Biological Process	ATP5F1A
GO:0006754	3	ATP biosynthetic process	Biological Process	ATP5F1B
GO:0006754	3	ATP biosynthetic process	Biological Process	SLC25A13
GO:0006807	1	nitrogen compound metabolic process	Biological Process	MYO1E
GO:0006811	1	ion transport	Biological Process	SLC26A2
GO:0006813	1	potassium ion transport	Biological Process	NSF
GO:0006816	1	calcium ion transport	Biological Process	SLC3A2
GO:0006826	1	iron ion transport	Biological Process	TFRC
GO:0006839	1	mitochondrial transport	Biological Process	SLC25A13
GO:0006853	1	carnitine shuttle	Biological Process	CPT1A
GO:0006855	1	drug transmembrane transport	Biological Process	ABCC1
GO:0006865	3	amino acid transport	Biological Process	SLC3A2
GO:0006865	3	amino acid transport	Biological Process	SLC7A1
GO:0006865	3	amino acid transport	Biological Process	SLC1A5
GO:0006868	1	glutamine transport	Biological Process	SLC1A5
GO:0006874	1	cellular calcium ion homeostasis	Biological Process	ATP2A2
GO:0006879	2	cellular iron ion homeostasis	Biological Process	TFRC
GO:0006879	2	cellular iron ion homeostasis	Biological Process	ABCB7
GO:0006883	1	cellular sodium ion homeostasis	Biological Process	ATP1A1
GO:0006886	3	intracellular protein transport	Biological Process	NSF
GO:0006886	3	intracellular protein transport	Biological Process	TBC1D5
GO:0006886	3	intracellular protein transport	Biological Process	MYO6
GO:0006887	6	exocytosis	Biological Process	SCRN3
GO:0006887	6	exocytosis	Biological Process	MYH10
GO:0006887	6	exocytosis	Biological Process	NSF
GO:0006887	6	exocytosis	Biological Process	EXOC4
GO:0006887	6	exocytosis	Biological Process	EXOC5
GO:0006887	6	exocytosis	Biological Process	EXOC1
GO:0006888	11	ER to Golgi vesicle-mediated transport	Biological Process	CAPZA2
GO:0006888	11	ER to Golgi vesicle-mediated transport	Biological Process	SPTAN1
GO:0006888	11	ER to Golgi vesicle-mediated transport	Biological Process	HYOU1
GO:0006888	11	ER to Golgi vesicle-mediated transport	Biological Process	ANK3
GO:0006888	11	ER to Golgi vesicle-mediated transport	Biological Process	COG1
GO:0006888	11	ER to Golgi vesicle-mediated transport	Biological Process	SEC16A
GO:0006888	11	ER to Golgi vesicle-mediated transport	Biological Process	SPTBN1
GO:0006888	11	ER to Golgi vesicle-mediated transport	Biological Process	NSF
GO:0006888	11	ER to Golgi vesicle-mediated transport	Biological Process	DYNC1H1
GO:0006888	11	ER to Golgi vesicle-mediated transport	Biological Process	DYNC1I2
GO:0006888	11	ER to Golgi vesicle-mediated transport	Biological Process	CAPZA1
GO:0006890	1	retrograde vesicle-mediated transport, Golgi to ER	Biological Process	NSF
GO:0006891	1	intra-Golgi vesicle-mediated transport	Biological Process	COG1
GO:0006892	4	post-Golgi vesicle-mediated transport	Biological Process	MYO1B
GO:0006892	4	post-Golgi vesicle-mediated transport	Biological Process	EXOC5
GO:0006892	4	post-Golgi vesicle-mediated transport	Biological Process	SCAMP1
GO:0006892	4	post-Golgi vesicle-mediated transport	Biological Process	SCAMP3
GO:0006893	3	Golgi to plasma membrane transport	Biological Process	EXOC1
GO:0006893	3	Golgi to plasma membrane transport	Biological Process	EXOC5
GO:0006893	3	Golgi to plasma membrane transport	Biological Process	EXOC4
GO:0006897	4	endocytosis	Biological Process	MYO6
GO:0006897	4	endocytosis	Biological Process	MYO1E
GO:0006897	4	endocytosis	Biological Process	ATP6V1H
GO:0006897	4	endocytosis	Biological Process	MRC2
GO:0006898	5	receptor-mediated endocytosis	Biological Process	HBA1
GO:0006898	5	receptor-mediated endocytosis	Biological Process	ALB
GO:0006898	5	receptor-mediated endocytosis	Biological Process	DMBT1
GO:0006898	5	receptor-mediated endocytosis	Biological Process	HYOU1
GO:0006898	5	receptor-mediated endocytosis	Biological Process	HSP90B1
GO:0006900	1	vesicle budding from membrane	Biological Process	S100A10
GO:0006904	1	vesicle docking involved in exocytosis	Biological Process	EXOC4
GO:0006909	1	phagocytosis	Biological Process	AXL
GO:0006911	2	phagocytosis, engulfment	Biological Process	MYH9
GO:0006911	2	phagocytosis, engulfment	Biological Process	GSN
GO:0006913	2	nucleocytoplasmic transport	Biological Process	XPO1
GO:0006913	2	nucleocytoplasmic transport	Biological Process	NUP205
GO:0006914	4	autophagy	Biological Process	VMP1
GO:0006914	4	autophagy	Biological Process	S100A9
GO:0006914	4	autophagy	Biological Process	PARK7
GO:0006914	4	autophagy	Biological Process	TBC1D5
GO:0006915	16	apoptotic process	Biological Process	CSE1L
GO:0006915	16	apoptotic process	Biological Process	CASP14
GO:0006915	16	apoptotic process	Biological Process	CLPTM1L
GO:0006915	16	apoptotic process	Biological Process	CYFIP2
GO:0006915	16	apoptotic process	Biological Process	DHCR24
GO:0006915	16	apoptotic process	Biological Process	AIFM1
GO:0006915	16	apoptotic process	Biological Process	RPS3
GO:0006915	16	apoptotic process	Biological Process	VIL1
GO:0006915	16	apoptotic process	Biological Process	S100A9
GO:0006915	16	apoptotic process	Biological Process	PEG10
GO:0006915	16	apoptotic process	Biological Process	GSDMA
GO:0006915	16	apoptotic process	Biological Process	SNCA
GO:0006915	16	apoptotic process	Biological Process	APAF1
GO:0006915	16	apoptotic process	Biological Process	TNIP2
GO:0006915	16	apoptotic process	Biological Process	MAPK1
GO:0006915	16	apoptotic process	Biological Process	FKBP8
GO:0006919	4	activation of cysteine-type endopeptidase activity involved in apoptotic process	Biological Process	S100A9
GO:0006919	4	activation of cysteine-type endopeptidase activity involved in apoptotic process	Biological Process	SNCA
GO:0006919	4	activation of cysteine-type endopeptidase activity involved in apoptotic process	Biological Process	AIFM1
GO:0006919	4	activation of cysteine-type endopeptidase activity involved in apoptotic process	Biological Process	APAF1
GO:0006930	1	substrate-dependent cell migration, cell extension	Biological Process	MYH10
GO:0006933	1	negative regulation of cell adhesion involved in substrate-bound cell migration	Biological Process	ATP5F1B
GO:0006935	1	chemotaxis	Biological Process	MAPK1
GO:0006936	7	muscle contraction	Biological Process	MYL12A
GO:0006936	7	muscle contraction	Biological Process	MYOF
GO:0006936	7	muscle contraction	Biological Process	CALM1
GO:0006936	7	muscle contraction	Biological Process	TMOD3
GO:0006936	7	muscle contraction	Biological Process	ASPH
GO:0006936	7	muscle contraction	Biological Process	MYL6B
GO:0006936	7	muscle contraction	Biological Process	TPM2
GO:0006954	8	inflammatory response	Biological Process	THBS1
GO:0006954	8	inflammatory response	Biological Process	PARK7
GO:0006954	8	inflammatory response	Biological Process	TNIP2
GO:0006954	8	inflammatory response	Biological Process	LYZ
GO:0006954	8	inflammatory response	Biological Process	S100A9
GO:0006954	8	inflammatory response	Biological Process	AXL
GO:0006954	8	inflammatory response	Biological Process	KRT16
GO:0006954	8	inflammatory response	Biological Process	DHX9
GO:0006955	2	immune response	Biological Process	AZGP1
GO:0006955	2	immune response	Biological Process	THBS1
GO:0006959	1	humoral immune response	Biological Process	LTF
GO:0006974	7	cellular response to DNA damage stimulus	Biological Process	RIF1
GO:0006974	7	cellular response to DNA damage stimulus	Biological Process	CCAR2
GO:0006974	7	cellular response to DNA damage stimulus	Biological Process	RPS3
GO:0006974	7	cellular response to DNA damage stimulus	Biological Process	MAPK1
GO:0006974	7	cellular response to DNA damage stimulus	Biological Process	PRKDC
GO:0006974	7	cellular response to DNA damage stimulus	Biological Process	MMS19
GO:0006974	7	cellular response to DNA damage stimulus	Biological Process	POLQ
GO:0006979	3	response to oxidative stress	Biological Process	DHCR24
GO:0006979	3	response to oxidative stress	Biological Process	ATP5F1A
GO:0006979	3	response to oxidative stress	Biological Process	RPS3
GO:0006983	1	ER overload response	Biological Process	HSPA5
GO:0006984	1	ER-nucleus signaling pathway	Biological Process	ATP2A2
GO:0006986	6	response to unfolded protein	Biological Process	HSPA9
GO:0006986	6	response to unfolded protein	Biological Process	HSPA1L
GO:0006986	6	response to unfolded protein	Biological Process	HSPA5
GO:0006986	6	response to unfolded protein	Biological Process	THBS1
GO:0006986	6	response to unfolded protein	Biological Process	HSPA8
GO:0006986	6	response to unfolded protein	Biological Process	HSPA1A
GO:0006996	1	organelle organization	Biological Process	ATP2A2
GO:0006998	1	nuclear envelope organization	Biological Process	NUP93
GO:0006999	1	nuclear pore organization	Biological Process	NUP205
GO:0007004	1	telomere maintenance via telomerase	Biological Process	RFC1
GO:0007005	6	mitochondrion organization	Biological Process	EIF4G1
GO:0007005	6	mitochondrion organization	Biological Process	PPARGC1A
GO:0007005	6	mitochondrion organization	Biological Process	PARK7
GO:0007005	6	mitochondrion organization	Biological Process	ATP5F1B
GO:0007005	6	mitochondrion organization	Biological Process	ATAD3A
GO:0007005	6	mitochondrion organization	Biological Process	ATAD3B
GO:0007006	2	mitochondrial membrane organization	Biological Process	TIMM50
GO:0007006	2	mitochondrial membrane organization	Biological Process	SNCA
GO:0007009	2	plasma membrane organization	Biological Process	SPTBN1
GO:0007009	2	plasma membrane organization	Biological Process	ANK3
GO:0007010	11	cytoskeleton organization	Biological Process	FMNL2
GO:0007010	11	cytoskeleton organization	Biological Process	WTIP
GO:0007010	11	cytoskeleton organization	Biological Process	KRT6A
GO:0007010	11	cytoskeleton organization	Biological Process	KRT15
GO:0007010	11	cytoskeleton organization	Biological Process	SPTBN1
GO:0007010	11	cytoskeleton organization	Biological Process	CNTNAP1
GO:0007010	11	cytoskeleton organization	Biological Process	SPTAN1
GO:0007010	11	cytoskeleton organization	Biological Process	KRT6B
GO:0007010	11	cytoskeleton organization	Biological Process	KRT5
GO:0007010	11	cytoskeleton organization	Biological Process	KRT17
GO:0007010	11	cytoskeleton organization	Biological Process	KRT16
GO:0007015	5	actin filament organization	Biological Process	MYO1B
GO:0007015	5	actin filament organization	Biological Process	SHROOM3
GO:0007015	5	actin filament organization	Biological Process	TPM2
GO:0007015	5	actin filament organization	Biological Process	ACTN1
GO:0007015	5	actin filament organization	Biological Process	DBN1
GO:0007016	2	cytoskeletal anchoring at plasma membrane	Biological Process	JUP
GO:0007016	2	cytoskeletal anchoring at plasma membrane	Biological Process	ANK3
GO:0007017	4	microtubule-based process	Biological Process	TUBB2B
GO:0007017	4	microtubule-based process	Biological Process	TUBA1B
GO:0007017	4	microtubule-based process	Biological Process	TUBA1C
GO:0007017	4	microtubule-based process	Biological Process	TUBB6
GO:0007018	2	microtubule-based movement	Biological Process	DYNC1H1
GO:0007018	2	microtubule-based movement	Biological Process	DYNC1I2
GO:0007021	2	tubulin complex assembly	Biological Process	TBCD
GO:0007021	2	tubulin complex assembly	Biological Process	TCP1
GO:0007023	1	post-chaperonin tubulin folding pathway	Biological Process	TBCD
GO:0007029	1	endoplasmic reticulum organization	Biological Process	SEC16A
GO:0007030	3	Golgi organization	Biological Process	COG1
GO:0007030	3	Golgi organization	Biological Process	SEC16A
GO:0007030	3	Golgi organization	Biological Process	VMP1
GO:0007035	1	vacuolar acidification	Biological Process	ATP6V1H
GO:0007043	2	cell-cell junction assembly	Biological Process	DSG1
GO:0007043	2	cell-cell junction assembly	Biological Process	PKP1
GO:0007049	7	cell cycle	Biological Process	RIF1
GO:0007049	7	cell cycle	Biological Process	MAPK1
GO:0007049	7	cell cycle	Biological Process	KRT18
GO:0007049	7	cell cycle	Biological Process	HNRNPU
GO:0007049	7	cell cycle	Biological Process	AHCTF1
GO:0007049	7	cell cycle	Biological Process	CCAR2
GO:0007049	7	cell cycle	Biological Process	RUVBL1
GO:0007050	4	cell cycle arrest	Biological Process	MTOR
GO:0007050	4	cell cycle arrest	Biological Process	MSH2
GO:0007050	4	cell cycle arrest	Biological Process	THBS1
GO:0007050	4	cell cycle arrest	Biological Process	DHCR24
GO:0007052	1	mitotic spindle organization	Biological Process	DYNC1H1
GO:0007059	3	chromosome segregation	Biological Process	RPS3
GO:0007059	3	chromosome segregation	Biological Process	SLC25A5
GO:0007059	3	chromosome segregation	Biological Process	MMS19
GO:0007076	5	mitotic chromosome condensation	Biological Process	AKAP8L
GO:0007076	5	mitotic chromosome condensation	Biological Process	SMC4
GO:0007076	5	mitotic chromosome condensation	Biological Process	NCAPD3
GO:0007076	5	mitotic chromosome condensation	Biological Process	SMC2
GO:0007076	5	mitotic chromosome condensation	Biological Process	NCAPD2
GO:0007079	1	mitotic chromosome movement towards spindle pole	Biological Process	KPNB1
GO:0007080	1	mitotic metaphase plate congression	Biological Process	KPNB1
GO:0007095	1	mitotic G2 DNA damage checkpoint	Biological Process	MSH6
GO:0007097	2	nuclear migration	Biological Process	FHOD1
GO:0007097	2	nuclear migration	Biological Process	MYH10
GO:0007155	12	cell adhesion	Biological Process	CTNNB1
GO:0007155	12	cell adhesion	Biological Process	AZGP1
GO:0007155	12	cell adhesion	Biological Process	CNTNAP1
GO:0007155	12	cell adhesion	Biological Process	DSG2
GO:0007155	12	cell adhesion	Biological Process	THBS1
GO:0007155	12	cell adhesion	Biological Process	CEACAM1
GO:0007155	12	cell adhesion	Biological Process	COL18A1
GO:0007155	12	cell adhesion	Biological Process	MYH10
GO:0007155	12	cell adhesion	Biological Process	PCDHGC4
GO:0007155	12	cell adhesion	Biological Process	ATP2A2
GO:0007155	12	cell adhesion	Biological Process	PKP1
GO:0007155	12	cell adhesion	Biological Process	EFNB2
GO:0007156	6	homophilic cell adhesion via plasma membrane adhesion molecules	Biological Process	PCDHGC4
GO:0007156	6	homophilic cell adhesion via plasma membrane adhesion molecules	Biological Process	BSG
GO:0007156	6	homophilic cell adhesion via plasma membrane adhesion molecules	Biological Process	DSG2
GO:0007156	6	homophilic cell adhesion via plasma membrane adhesion molecules	Biological Process	DSG1
GO:0007156	6	homophilic cell adhesion via plasma membrane adhesion molecules	Biological Process	DSC1
GO:0007156	6	homophilic cell adhesion via plasma membrane adhesion molecules	Biological Process	CEACAM1
GO:0007160	1	cell-matrix adhesion	Biological Process	CTNNB1
GO:0007165	10	signal transduction	Biological Process	CALML5
GO:0007165	10	signal transduction	Biological Process	KRT17
GO:0007165	10	signal transduction	Biological Process	ANK3
GO:0007165	10	signal transduction	Biological Process	IPO7
GO:0007165	10	signal transduction	Biological Process	SH3BP2
GO:0007165	10	signal transduction	Biological Process	CNTNAP1
GO:0007165	10	signal transduction	Biological Process	PKP1
GO:0007165	10	signal transduction	Biological Process	AXL
GO:0007165	10	signal transduction	Biological Process	MAPK1
GO:0007165	10	signal transduction	Biological Process	VAC14
GO:0007166	1	cell surface receptor signaling pathway	Biological Process	BSG
GO:0007169	1	transmembrane receptor protein tyrosine kinase signaling pathway	Biological Process	AXL
GO:0007173	1	epidermal growth factor receptor signaling pathway	Biological Process	VIL1
GO:0007179	2	transforming growth factor beta receptor signaling pathway	Biological Process	UBA52
GO:0007179	2	transforming growth factor beta receptor signaling pathway	Biological Process	RPS27A
GO:0007182	1	common-partner SMAD protein phosphorylation	Biological Process	SPTBN1
GO:0007186	4	G protein-coupled receptor signaling pathway	Biological Process	PREX2
GO:0007186	4	G protein-coupled receptor signaling pathway	Biological Process	GRM5
GO:0007186	4	G protein-coupled receptor signaling pathway	Biological Process	PDE3A
GO:0007186	4	G protein-coupled receptor signaling pathway	Biological Process	CALM1
GO:0007190	1	activation of adenylate cyclase activity	Biological Process	CALM1
GO:0007206	1	phospholipase C-activating G protein-coupled glutamate receptor signaling pathway	Biological Process	GRM5
GO:0007216	1	G protein-coupled glutamate receptor signaling pathway	Biological Process	GRM5
GO:0007219	2	Notch signaling pathway	Biological Process	SEL1L
GO:0007219	2	Notch signaling pathway	Biological Process	KRT19
GO:0007223	2	Wnt signaling pathway, calcium modulating pathway	Biological Process	CALM1
GO:0007223	2	Wnt signaling pathway, calcium modulating pathway	Biological Process	CTNNB1
GO:0007224	1	smoothened signaling pathway	Biological Process	FKBP8
GO:0007229	2	integrin-mediated signaling pathway	Biological Process	CEACAM1
GO:0007229	2	integrin-mediated signaling pathway	Biological Process	MYH9
GO:0007249	3	I-kappaB kinase/NF-kappaB signaling	Biological Process	UBA52
GO:0007249	3	I-kappaB kinase/NF-kappaB signaling	Biological Process	TNIP2
GO:0007249	3	I-kappaB kinase/NF-kappaB signaling	Biological Process	RPS27A
GO:0007254	2	JNK cascade	Biological Process	UBA52
GO:0007254	2	JNK cascade	Biological Process	RPS27A
GO:0007265	2	Ras protein signal transduction	Biological Process	TRIM28
GO:0007265	2	Ras protein signal transduction	Biological Process	PARK7
GO:0007267	3	cell-cell signaling	Biological Process	EFNB2
GO:0007267	3	cell-cell signaling	Biological Process	S100A9
GO:0007267	3	cell-cell signaling	Biological Process	ASH1L
GO:0007268	4	chemical synaptic transmission	Biological Process	EXOC4
GO:0007268	4	chemical synaptic transmission	Biological Process	CTNNB1
GO:0007268	4	chemical synaptic transmission	Biological Process	GRM5
GO:0007268	4	chemical synaptic transmission	Biological Process	MAPK1
GO:0007275	5	multicellular organism development	Biological Process	DMBT1
GO:0007275	5	multicellular organism development	Biological Process	CLPTM1
GO:0007275	5	multicellular organism development	Biological Process	VIRMA
GO:0007275	5	multicellular organism development	Biological Process	DDX1
GO:0007275	5	multicellular organism development	Biological Process	FLII
GO:0007281	2	germ cell development	Biological Process	MSH2
GO:0007281	2	germ cell development	Biological Process	MTOR
GO:0007283	5	spermatogenesis	Biological Process	CIP2A
GO:0007283	5	spermatogenesis	Biological Process	KRT9
GO:0007283	5	spermatogenesis	Biological Process	RUVBL1
GO:0007283	5	spermatogenesis	Biological Process	AXL
GO:0007283	5	spermatogenesis	Biological Process	ZNF296
GO:0007338	2	single fertilization	Biological Process	PARK7
GO:0007338	2	single fertilization	Biological Process	ASH1L
GO:0007339	3	binding of sperm to zona pellucida	Biological Process	CCT2
GO:0007339	3	binding of sperm to zona pellucida	Biological Process	TCP1
GO:0007339	3	binding of sperm to zona pellucida	Biological Process	HSPA1L
GO:0007346	2	regulation of mitotic cell cycle	Biological Process	HNRNPU
GO:0007346	2	regulation of mitotic cell cycle	Biological Process	RNF20
GO:0007389	2	pattern specification process	Biological Process	SHROOM3
GO:0007389	2	pattern specification process	Biological Process	ASPH
GO:0007398	2	ectoderm development	Biological Process	CTNNB1
GO:0007398	2	ectoderm development	Biological Process	KRT6B
GO:0007399	4	nervous system development	Biological Process	APAF1
GO:0007399	4	nervous system development	Biological Process	AXL
GO:0007399	4	nervous system development	Biological Process	SLC7A5
GO:0007399	4	nervous system development	Biological Process	SDHA
GO:0007403	1	glial cell fate determination	Biological Process	CTNNB1
GO:0007409	1	axonogenesis	Biological Process	ANK3
GO:0007411	7	axon guidance	Biological Process	SPTBN1
GO:0007411	7	axon guidance	Biological Process	SPTAN1
GO:0007411	7	axon guidance	Biological Process	CYFIP2
GO:0007411	7	axon guidance	Biological Process	BSG
GO:0007411	7	axon guidance	Biological Process	EFNB2
GO:0007411	7	axon guidance	Biological Process	MAPK1
GO:0007411	7	axon guidance	Biological Process	MYH10
GO:0007420	2	brain development	Biological Process	MTOR
GO:0007420	2	brain development	Biological Process	PRKDC
GO:0007507	2	heart development	Biological Process	CAD
GO:0007507	2	heart development	Biological Process	PRKDC
GO:0007512	1	adult heart development	Biological Process	MYH10
GO:0007519	1	skeletal muscle tissue development	Biological Process	MYL6B
GO:0007520	2	myoblast fusion	Biological Process	MYOF
GO:0007520	2	myoblast fusion	Biological Process	MYH9
GO:0007528	1	neuromuscular junction development	Biological Process	ANK3
GO:0007565	1	female pregnancy	Biological Process	CAD
GO:0007566	3	embryo implantation	Biological Process	TRIM28
GO:0007566	3	embryo implantation	Biological Process	BSG
GO:0007566	3	embryo implantation	Biological Process	VMP1
GO:0007568	11	aging	Biological Process	SNCA
GO:0007568	11	aging	Biological Process	ARG1
GO:0007568	11	aging	Biological Process	KRT16
GO:0007568	11	aging	Biological Process	NFKB2
GO:0007568	11	aging	Biological Process	CANX
GO:0007568	11	aging	Biological Process	RPN2
GO:0007568	11	aging	Biological Process	CAT
GO:0007568	11	aging	Biological Process	KRT14
GO:0007568	11	aging	Biological Process	PPARGC1A
GO:0007568	11	aging	Biological Process	GSN
GO:0007568	11	aging	Biological Process	APAF1
GO:0007569	1	cell aging	Biological Process	MTOR
GO:0007584	3	response to nutrient	Biological Process	MTOR
GO:0007584	3	response to nutrient	Biological Process	ACSL4
GO:0007584	3	response to nutrient	Biological Process	APAF1
GO:0007586	1	digestion	Biological Process	PPARGC1A
GO:0007595	1	lactation	Biological Process	CAD
GO:0007596	2	blood coagulation	Biological Process	CAPZA1
GO:0007596	2	blood coagulation	Biological Process	CAPZA2
GO:0007601	1	visual perception	Biological Process	COL18A1
GO:0007605	1	sensory perception of sound	Biological Process	MYO6
GO:0007608	1	sensory perception of smell	Biological Process	UBR3
GO:0007611	3	learning or memory	Biological Process	TTBK1
GO:0007611	3	learning or memory	Biological Process	MAPK1
GO:0007611	3	learning or memory	Biological Process	GRM5
GO:0007612	1	learning	Biological Process	GRM5
GO:0007616	1	long-term memory	Biological Process	MTOR
GO:0007623	3	circadian rhythm	Biological Process	NONO
GO:0007623	3	circadian rhythm	Biological Process	PPARGC1A
GO:0007623	3	circadian rhythm	Biological Process	CPT1A
GO:0007626	1	locomotory behavior	Biological Process	GRM5
GO:0008015	1	blood circulation	Biological Process	MYOF
GO:0008088	1	axo-dendritic transport	Biological Process	HSPA8
GO:0008104	1	protein localization	Biological Process	DDX42
GO:0008150	4	biological_process	Biological Process	NOMO1
GO:0008150	4	biological_process	Biological Process	TMEM245
GO:0008150	4	biological_process	Biological Process	ACTBL2
GO:0008150	4	biological_process	Biological Process	KRT77
GO:0008202	1	steroid metabolic process	Biological Process	DHCR24
GO:0008203	2	cholesterol metabolic process	Biological Process	CAT
GO:0008203	2	cholesterol metabolic process	Biological Process	LIMA1
GO:0008207	1	C21-steroid hormone metabolic process	Biological Process	DHRS2
GO:0008209	1	androgen metabolic process	Biological Process	PPARGC1A
GO:0008217	1	regulation of blood pressure	Biological Process	ATP1A1
GO:0008283	6	cell proliferation	Biological Process	PRKDC
GO:0008283	6	cell proliferation	Biological Process	KRT16
GO:0008283	6	cell proliferation	Biological Process	CSE1L
GO:0008283	6	cell proliferation	Biological Process	LARP1
GO:0008283	6	cell proliferation	Biological Process	MYH10
GO:0008283	6	cell proliferation	Biological Process	GNL3
GO:0008284	8	positive regulation of cell proliferation	Biological Process	NCCRP1
GO:0008284	8	positive regulation of cell proliferation	Biological Process	SLC25A5
GO:0008284	8	positive regulation of cell proliferation	Biological Process	MAPK1
GO:0008284	8	positive regulation of cell proliferation	Biological Process	KRT6A
GO:0008284	8	positive regulation of cell proliferation	Biological Process	EFNB2
GO:0008284	8	positive regulation of cell proliferation	Biological Process	THBS1
GO:0008284	8	positive regulation of cell proliferation	Biological Process	COL18A1
GO:0008284	8	positive regulation of cell proliferation	Biological Process	EIF4G1
GO:0008285	7	negative regulation of cell proliferation	Biological Process	DDX20
GO:0008285	7	negative regulation of cell proliferation	Biological Process	DHRS2
GO:0008285	7	negative regulation of cell proliferation	Biological Process	COL18A1
GO:0008285	7	negative regulation of cell proliferation	Biological Process	HSPA1A
GO:0008285	7	negative regulation of cell proliferation	Biological Process	AZGP1
GO:0008285	7	negative regulation of cell proliferation	Biological Process	CTNNB1
GO:0008285	7	negative regulation of cell proliferation	Biological Process	ASPH
GO:0008286	1	insulin receptor signaling pathway	Biological Process	ATP6V1H
GO:0008340	2	determination of adult lifespan	Biological Process	MSH2
GO:0008340	2	determination of adult lifespan	Biological Process	MSH6
GO:0008344	3	adult locomotory behavior	Biological Process	PREX2
GO:0008344	3	adult locomotory behavior	Biological Process	SNCA
GO:0008344	3	adult locomotory behavior	Biological Process	PARK7
GO:0008360	4	regulation of cell shape	Biological Process	SHROOM3
GO:0008360	4	regulation of cell shape	Biological Process	MYH9
GO:0008360	4	regulation of cell shape	Biological Process	MYH10
GO:0008360	4	regulation of cell shape	Biological Process	VIL1
GO:0008361	1	regulation of cell size	Biological Process	MTOR
GO:0008380	8	RNA splicing	Biological Process	PRPF6
GO:0008380	8	RNA splicing	Biological Process	VIRMA
GO:0008380	8	RNA splicing	Biological Process	EFTUD2
GO:0008380	8	RNA splicing	Biological Process	PPARGC1A
GO:0008380	8	RNA splicing	Biological Process	HNRNPC
GO:0008380	8	RNA splicing	Biological Process	AKAP8L
GO:0008380	8	RNA splicing	Biological Process	NONO
GO:0008380	8	RNA splicing	Biological Process	CCAR2
GO:0008542	2	visual learning	Biological Process	MTOR
GO:0008542	2	visual learning	Biological Process	SLC7A11
GO:0008543	1	fibroblast growth factor receptor signaling pathway	Biological Process	MAPK1
GO:0008544	12	epidermis development	Biological Process	KRT5
GO:0008544	12	epidermis development	Biological Process	KRT17
GO:0008544	12	epidermis development	Biological Process	ATP2A2
GO:0008544	12	epidermis development	Biological Process	CALML5
GO:0008544	12	epidermis development	Biological Process	FABP5
GO:0008544	12	epidermis development	Biological Process	CASP14
GO:0008544	12	epidermis development	Biological Process	KRT15
GO:0008544	12	epidermis development	Biological Process	KRT9
GO:0008544	12	epidermis development	Biological Process	KRT14
GO:0008544	12	epidermis development	Biological Process	DSP
GO:0008544	12	epidermis development	Biological Process	KRT16
GO:0008544	12	epidermis development	Biological Process	KRT2
GO:0008584	1	male gonad development	Biological Process	MSH2
GO:0008610	1	lipid biosynthetic process	Biological Process	ACLY
GO:0008611	2	ether lipid biosynthetic process	Biological Process	FAR1
GO:0008611	2	ether lipid biosynthetic process	Biological Process	FASN
GO:0008630	3	intrinsic apoptotic signaling pathway in response to DNA damage	Biological Process	PRKDC
GO:0008630	3	intrinsic apoptotic signaling pathway in response to DNA damage	Biological Process	CASP14
GO:0008630	3	intrinsic apoptotic signaling pathway in response to DNA damage	Biological Process	MSH6
GO:0008635	1	activation of cysteine-type endopeptidase activity involved in apoptotic process by cytochrome c	Biological Process	APAF1
GO:0009048	1	dosage compensation by inactivation of X chromosome	Biological Process	HNRNPU
GO:0009060	1	aerobic respiration	Biological Process	CAT
GO:0009235	1	cobalamin metabolic process	Biological Process	ABCC1
GO:0009267	3	cellular response to starvation	Biological Process	ALB
GO:0009267	3	cellular response to starvation	Biological Process	MTOR
GO:0009267	3	cellular response to starvation	Biological Process	HSPA8
GO:0009306	3	protein secretion	Biological Process	RCN3
GO:0009306	3	protein secretion	Biological Process	CANX
GO:0009306	3	protein secretion	Biological Process	SEL1L
GO:0009311	1	oligosaccharide metabolic process	Biological Process	MOGS
GO:0009409	1	response to cold	Biological Process	PPARGC1A
GO:0009411	2	response to UV	Biological Process	CCAR2
GO:0009411	2	response to UV	Biological Process	MSH6
GO:0009437	1	carnitine metabolic process	Biological Process	CPT1A
GO:0009438	1	methylglyoxal metabolic process	Biological Process	PARK7
GO:0009612	1	response to mechanical stimulus	Biological Process	THBS1
GO:0009617	1	response to bacterium	Biological Process	VIL1
GO:0009635	1	response to herbicide	Biological Process	ARG1
GO:0009636	2	response to toxic substance	Biological Process	SLC7A11
GO:0009636	2	response to toxic substance	Biological Process	DHRS2
GO:0009642	1	response to light intensity	Biological Process	CAT
GO:0009650	1	UV protection	Biological Process	CAT
GO:0009653	2	anatomical structure morphogenesis	Biological Process	KRT18
GO:0009653	2	anatomical structure morphogenesis	Biological Process	EFNB2
GO:0009725	1	response to hormone	Biological Process	MMS19
GO:0009749	1	response to glucose	Biological Process	THBS1
GO:0009791	2	post-embryonic development	Biological Process	MTOR
GO:0009791	2	post-embryonic development	Biological Process	ASH1L
GO:0009792	1	embryo development ending in birth or egg hatching	Biological Process	UBR3
GO:0009887	2	animal organ morphogenesis	Biological Process	COL18A1
GO:0009887	2	animal organ morphogenesis	Biological Process	EFNB2
GO:0009888	1	tissue development	Biological Process	DHCR24
GO:0009948	1	anterior/posterior axis specification	Biological Process	CTNNB1
GO:0009950	1	dorsal/ventral axis specification	Biological Process	CTNNB1
GO:0009954	1	proximal/distal pattern formation	Biological Process	CTNNB1
GO:0009966	2	regulation of signal transduction	Biological Process	NCLN
GO:0009966	2	regulation of signal transduction	Biological Process	AFAP1
GO:0009967	2	positive regulation of signal transduction	Biological Process	SH3BP2
GO:0009967	2	positive regulation of signal transduction	Biological Process	CNTNAP1
GO:0010025	1	wax biosynthetic process	Biological Process	FAR1
GO:0010032	4	meiotic chromosome condensation	Biological Process	SMC4
GO:0010032	4	meiotic chromosome condensation	Biological Process	SMC2
GO:0010032	4	meiotic chromosome condensation	Biological Process	NCAPD3
GO:0010032	4	meiotic chromosome condensation	Biological Process	NCAPD2
GO:0010040	1	response to iron(II) ion	Biological Process	SNCA
GO:0010042	1	response to manganese ion	Biological Process	ARG1
GO:0010043	2	response to zinc ion	Biological Process	ARG1
GO:0010043	2	response to zinc ion	Biological Process	KRT14
GO:0010165	1	response to X-ray	Biological Process	MSH2
GO:0010193	1	response to ozone	Biological Process	CAT
GO:0010212	1	response to ionizing radiation	Biological Process	KRT14
GO:0010224	1	response to UV-B	Biological Process	MSH2
GO:0010248	1	establishment or maintenance of transmembrane electrochemical gradient	Biological Process	ATP1A1
GO:0010269	1	response to selenium ion	Biological Process	ARG1
GO:0010273	1	detoxification of copper ion	Biological Process	PARK7
GO:0010288	1	response to lead ion	Biological Process	CAT
GO:0010332	1	response to gamma radiation	Biological Process	PRKDC
GO:0010389	2	regulation of G2/M transition of mitotic cell cycle	Biological Process	DYNC1H1
GO:0010389	2	regulation of G2/M transition of mitotic cell cycle	Biological Process	DYNC1I2
GO:0010390	1	histone monoubiquitination	Biological Process	RNF20
GO:0010460	1	positive regulation of heart rate	Biological Process	ATP2A2
GO:0010466	1	negative regulation of peptidase activity	Biological Process	CSTA
GO:0010468	2	regulation of gene expression	Biological Process	MAPK1
GO:0010468	2	regulation of gene expression	Biological Process	NPAT
GO:0010501	1	RNA secondary structure unwinding	Biological Process	DHX9
GO:0010507	2	negative regulation of autophagy	Biological Process	EIF4G1
GO:0010507	2	negative regulation of autophagy	Biological Process	MTOR
GO:0010517	1	regulation of phospholipase activity	Biological Process	SNCA
GO:0010585	1	glutamine secretion	Biological Process	SLC1A5
GO:0010586	1	miRNA metabolic process	Biological Process	XPO5
GO:0010592	1	positive regulation of lamellipodium assembly	Biological Process	MTOR
GO:0010594	1	regulation of endothelial cell migration	Biological Process	CEACAM1
GO:0010595	1	positive regulation of endothelial cell migration	Biological Process	THBS1
GO:0010596	1	negative regulation of endothelial cell migration	Biological Process	THBS1
GO:0010608	2	posttranscriptional regulation of gene expression	Biological Process	NUDT21
GO:0010608	2	posttranscriptional regulation of gene expression	Biological Process	MATR3
GO:0010628	14	positive regulation of gene expression	Biological Process	PIP
GO:0010628	14	positive regulation of gene expression	Biological Process	RPS3
GO:0010628	14	positive regulation of gene expression	Biological Process	GSN
GO:0010628	14	positive regulation of gene expression	Biological Process	MAPK1
GO:0010628	14	positive regulation of gene expression	Biological Process	FUBP3
GO:0010628	14	positive regulation of gene expression	Biological Process	PPARGC1A
GO:0010628	14	positive regulation of gene expression	Biological Process	ANK3
GO:0010628	14	positive regulation of gene expression	Biological Process	AGR2
GO:0010628	14	positive regulation of gene expression	Biological Process	ACTC1
GO:0010628	14	positive regulation of gene expression	Biological Process	HSPA1A
GO:0010628	14	positive regulation of gene expression	Biological Process	PKP1
GO:0010628	14	positive regulation of gene expression	Biological Process	MTOR
GO:0010628	14	positive regulation of gene expression	Biological Process	TTBK1
GO:0010628	14	positive regulation of gene expression	Biological Process	PARK7
GO:0010629	2	negative regulation of gene expression	Biological Process	TTBK1
GO:0010629	2	negative regulation of gene expression	Biological Process	PARK7
GO:0010634	1	positive regulation of epithelial cell migration	Biological Process	VIL1
GO:0010642	1	negative regulation of platelet-derived growth factor receptor signaling pathway	Biological Process	SNCA
GO:0010643	1	cell communication by chemical coupling	Biological Process	DBN1
GO:0010644	1	cell communication by electrical coupling	Biological Process	DBN1
GO:0010650	1	positive regulation of cell communication by electrical coupling	Biological Process	ANK3
GO:0010659	1	cardiac muscle cell apoptotic process	Biological Process	APAF1
GO:0010718	2	positive regulation of epithelial to mesenchymal transition	Biological Process	CTNNB1
GO:0010718	2	positive regulation of epithelial to mesenchymal transition	Biological Process	MTOR
GO:0010748	1	negative regulation of plasma membrane long-chain fatty acid transport	Biological Process	THBS1
GO:0010751	1	negative regulation of nitric oxide mediated signal transduction	Biological Process	THBS1
GO:0010754	1	negative regulation of cGMP-mediated signaling	Biological Process	THBS1
GO:0010757	1	negative regulation of plasminogen activation	Biological Process	THBS1
GO:0010759	1	positive regulation of macrophage chemotaxis	Biological Process	THBS1
GO:0010763	1	positive regulation of fibroblast migration	Biological Process	THBS1
GO:0010765	1	positive regulation of sodium ion transport	Biological Process	ANK3
GO:0010793	1	regulation of mRNA export from nucleus	Biological Process	AKAP8L
GO:0010800	2	positive regulation of peptidyl-threonine phosphorylation	Biological Process	CALM1
GO:0010800	2	positive regulation of peptidyl-threonine phosphorylation	Biological Process	MAPK1
GO:0010801	2	negative regulation of peptidyl-threonine phosphorylation	Biological Process	EIF4G1
GO:0010801	2	negative regulation of peptidyl-threonine phosphorylation	Biological Process	CALM1
GO:0010811	1	positive regulation of cell-substrate adhesion	Biological Process	AGR2
GO:0010812	1	negative regulation of cell-substrate adhesion	Biological Process	TBCD
GO:0010822	1	positive regulation of mitochondrion organization	Biological Process	PPARGC1A
GO:0010824	1	regulation of centrosome duplication	Biological Process	XPO1
GO:0010829	1	negative regulation of glucose transmembrane transport	Biological Process	FABP5
GO:0010831	1	positive regulation of myotube differentiation	Biological Process	MTOR
GO:0010838	1	positive regulation of keratinocyte proliferation	Biological Process	TGM1
GO:0010839	1	negative regulation of keratinocyte proliferation	Biological Process	EFNB2
GO:0010880	1	regulation of release of sequestered calcium ion into cytosol by sarcoplasmic reticulum	Biological Process	CALM1
GO:0010881	1	regulation of cardiac muscle contraction by regulation of the release of sequestered calcium ion	Biological Process	CALM1
GO:0010882	1	regulation of cardiac muscle contraction by calcium ion signaling	Biological Process	ATP2A2
GO:0010909	1	positive regulation of heparan sulfate proteoglycan biosynthetic process	Biological Process	CTNNB1
GO:0010923	1	negative regulation of phosphatase activity	Biological Process	CD2BP2
GO:0010941	1	regulation of cell death	Biological Process	HSPA1A
GO:0010942	2	positive regulation of cell death	Biological Process	EIF4G1
GO:0010942	2	positive regulation of cell death	Biological Process	HBA1
GO:0010951	2	negative regulation of endopeptidase activity	Biological Process	SERPINB12
GO:0010951	2	negative regulation of endopeptidase activity	Biological Process	CSTA
GO:0010952	1	positive regulation of peptidase activity	Biological Process	RCN3
GO:0010955	1	negative regulation of protein processing	Biological Process	GLG1
GO:0010960	1	magnesium ion homeostasis	Biological Process	ANK3
GO:0010963	1	regulation of L-arginine import	Biological Process	ARG1
GO:0010976	2	positive regulation of neuron projection development	Biological Process	S100A9
GO:0010976	2	positive regulation of neuron projection development	Biological Process	HSPA5
GO:0010977	2	negative regulation of neuron projection development	Biological Process	VIM
GO:0010977	2	negative regulation of neuron projection development	Biological Process	EFNB2
GO:0014002	1	astrocyte development	Biological Process	VIM
GO:0014003	1	oligodendrocyte development	Biological Process	GSN
GO:0014042	1	positive regulation of neuron maturation	Biological Process	MTOR
GO:0014048	1	regulation of glutamate secretion	Biological Process	SNCA
GO:0014059	1	regulation of dopamine secretion	Biological Process	SNCA
GO:0014065	1	phosphatidylinositol 3-kinase signaling	Biological Process	PREX2
GO:0014066	2	regulation of phosphatidylinositol 3-kinase signaling	Biological Process	CEACAM1
GO:0014066	2	regulation of phosphatidylinositol 3-kinase signaling	Biological Process	MAPK1
GO:0014068	1	positive regulation of phosphatidylinositol 3-kinase signaling	Biological Process	CAT
GO:0014070	2	response to organic cyclic compound	Biological Process	SLC7A11
GO:0014070	2	response to organic cyclic compound	Biological Process	CPT1A
GO:0014075	2	response to amine	Biological Process	ARG1
GO:0014075	2	response to amine	Biological Process	CAD
GO:0014732	1	skeletal muscle atrophy	Biological Process	PPARGC1A
GO:0014736	1	negative regulation of muscle atrophy	Biological Process	MTOR
GO:0014823	3	response to activity	Biological Process	CAT
GO:0014823	3	response to activity	Biological Process	MTOR
GO:0014823	3	response to activity	Biological Process	PRKDC
GO:0014850	1	response to muscle activity	Biological Process	PPARGC1A
GO:0014854	1	response to inactivity	Biological Process	CAT
GO:0014878	1	response to electrical stimulus involved in regulation of muscle adaptation	Biological Process	PPARGC1A
GO:0014883	1	transition between fast and slow fiber	Biological Process	ATP2A2
GO:0014891	1	striated muscle atrophy	Biological Process	GSN
GO:0014898	1	cardiac muscle hypertrophy in response to stress	Biological Process	ATP2A2
GO:0014912	1	negative regulation of smooth muscle cell migration	Biological Process	PPARGC1A
GO:0015031	11	protein transport	Biological Process	AHCTF1
GO:0015031	11	protein transport	Biological Process	RCN3
GO:0015031	11	protein transport	Biological Process	DMBT1
GO:0015031	11	protein transport	Biological Process	COG1
GO:0015031	11	protein transport	Biological Process	ACTN4
GO:0015031	11	protein transport	Biological Process	SCAMP1
GO:0015031	11	protein transport	Biological Process	EXOC5
GO:0015031	11	protein transport	Biological Process	EXOC1
GO:0015031	11	protein transport	Biological Process	MYH9
GO:0015031	11	protein transport	Biological Process	SCAMP3
GO:0015031	11	protein transport	Biological Process	HSP90B1
GO:0015671	1	oxygen transport	Biological Process	HBA1
GO:0015701	2	bicarbonate transport	Biological Process	SLC26A2
GO:0015701	2	bicarbonate transport	Biological Process	HBA1
GO:0015718	1	monocarboxylic acid transport	Biological Process	BSG
GO:0015721	1	bile acid and bile salt transport	Biological Process	CEACAM1
GO:0015742	1	alpha-ketoglutarate transport	Biological Process	SLC25A11
GO:0015804	2	neutral amino acid transport	Biological Process	SLC7A5
GO:0015804	2	neutral amino acid transport	Biological Process	SLC1A5
GO:0015810	1	aspartate transmembrane transport	Biological Process	SLC25A13
GO:0015813	1	L-glutamate transmembrane transport	Biological Process	SLC25A13
GO:0015825	1	L-serine transport	Biological Process	SLC1A5
GO:0015827	1	tryptophan transport	Biological Process	SLC3A2
GO:0015853	1	adenine transport	Biological Process	SLC25A5
GO:0015866	1	ADP transport	Biological Process	SLC25A5
GO:0015867	1	ATP transport	Biological Process	SLC25A5
GO:0015886	1	heme transport	Biological Process	ABCB7
GO:0015889	1	cobalamin transport	Biological Process	ABCC1
GO:0015908	1	fatty acid transport	Biological Process	ACSL4
GO:0015936	1	coenzyme A metabolic process	Biological Process	ACLY
GO:0015937	1	coenzyme A biosynthetic process	Biological Process	PANK4
GO:0015966	1	diadenosine tetraphosphate biosynthetic process	Biological Process	MAPK1
GO:0015986	1	ATP synthesis coupled proton transport	Biological Process	ATP5F1A
GO:0015991	2	ATP hydrolysis coupled proton transport	Biological Process	ATP6V1H
GO:0015991	2	ATP hydrolysis coupled proton transport	Biological Process	ATP1A1
GO:0016032	22	viral process	Biological Process	VIM
GO:0016032	22	viral process	Biological Process	NUP210
GO:0016032	22	viral process	Biological Process	TRIM28
GO:0016032	22	viral process	Biological Process	VAC14
GO:0016032	22	viral process	Biological Process	XPO1
GO:0016032	22	viral process	Biological Process	MAPK1
GO:0016032	22	viral process	Biological Process	SLC25A5
GO:0016032	22	viral process	Biological Process	FKBP8
GO:0016032	22	viral process	Biological Process	TNPO1
GO:0016032	22	viral process	Biological Process	DMBT1
GO:0016032	22	viral process	Biological Process	NUP205
GO:0016032	22	viral process	Biological Process	NUP93
GO:0016032	22	viral process	Biological Process	RTRAF
GO:0016032	22	viral process	Biological Process	KRT18
GO:0016032	22	viral process	Biological Process	MSH6
GO:0016032	22	viral process	Biological Process	DYNC1I2
GO:0016032	22	viral process	Biological Process	CTNNB1
GO:0016032	22	viral process	Biological Process	IPO7
GO:0016032	22	viral process	Biological Process	EXOC1
GO:0016032	22	viral process	Biological Process	EIF4G1
GO:0016032	22	viral process	Biological Process	HSPA8
GO:0016032	22	viral process	Biological Process	KRT19
GO:0016055	5	Wnt signaling pathway	Biological Process	CTNNB1
GO:0016055	5	Wnt signaling pathway	Biological Process	CCAR2
GO:0016055	5	Wnt signaling pathway	Biological Process	RPS27A
GO:0016055	5	Wnt signaling pathway	Biological Process	AXL
GO:0016055	5	Wnt signaling pathway	Biological Process	UBA52
GO:0016070	2	RNA metabolic process	Biological Process	HNRNPC
GO:0016070	2	RNA metabolic process	Biological Process	HNRNPU
GO:0016125	1	sterol metabolic process	Biological Process	CYP27A1
GO:0016192	2	vesicle-mediated transport	Biological Process	HSPA8
GO:0016192	2	vesicle-mediated transport	Biological Process	NSF
GO:0016197	2	endosomal transport	Biological Process	RPS27A
GO:0016197	2	endosomal transport	Biological Process	UBA52
GO:0016226	2	iron-sulfur cluster assembly	Biological Process	MMS19
GO:0016226	2	iron-sulfur cluster assembly	Biological Process	HSPA9
GO:0016233	1	telomere capping	Biological Process	PRKDC
GO:0016236	1	macroautophagy	Biological Process	TBC1D5
GO:0016239	1	positive regulation of macroautophagy	Biological Process	LARP1
GO:0016241	4	regulation of macroautophagy	Biological Process	ATP6V1H
GO:0016241	4	regulation of macroautophagy	Biological Process	EXOC4
GO:0016241	4	regulation of macroautophagy	Biological Process	MTOR
GO:0016241	4	regulation of macroautophagy	Biological Process	EXOC1
GO:0016242	1	negative regulation of macroautophagy	Biological Process	MTOR
GO:0016266	1	O-glycan processing	Biological Process	MUCL1
GO:0016310	2	phosphorylation	Biological Process	PANK4
GO:0016310	2	phosphorylation	Biological Process	MTOR
GO:0016311	2	dephosphorylation	Biological Process	ATP1A1
GO:0016311	2	dephosphorylation	Biological Process	DUSP12
GO:0016339	1	calcium-dependent cell-cell adhesion via plasma membrane cell adhesion molecules	Biological Process	DSG1
GO:0016446	3	somatic hypermutation of immunoglobulin genes	Biological Process	MSH2
GO:0016446	3	somatic hypermutation of immunoglobulin genes	Biological Process	POLQ
GO:0016446	3	somatic hypermutation of immunoglobulin genes	Biological Process	MSH6
GO:0016447	2	somatic recombination of immunoglobulin gene segments	Biological Process	MSH6
GO:0016447	2	somatic recombination of immunoglobulin gene segments	Biological Process	MSH2
GO:0016477	5	cell migration	Biological Process	JUP
GO:0016477	5	cell migration	Biological Process	THBS1
GO:0016477	5	cell migration	Biological Process	AXL
GO:0016477	5	cell migration	Biological Process	CEACAM1
GO:0016477	5	cell migration	Biological Process	LIMA1
GO:0016525	2	negative regulation of angiogenesis	Biological Process	CTNNB1
GO:0016525	2	negative regulation of angiogenesis	Biological Process	THBS1
GO:0016567	7	protein ubiquitination	Biological Process	UBA52
GO:0016567	7	protein ubiquitination	Biological Process	UBR3
GO:0016567	7	protein ubiquitination	Biological Process	RPS27A
GO:0016567	7	protein ubiquitination	Biological Process	PRKDC
GO:0016567	7	protein ubiquitination	Biological Process	TRIM28
GO:0016567	7	protein ubiquitination	Biological Process	RNF213
GO:0016567	7	protein ubiquitination	Biological Process	RNF20
GO:0016573	2	histone acetylation	Biological Process	RUVBL2
GO:0016573	2	histone acetylation	Biological Process	RUVBL1
GO:0016579	4	protein deubiquitination	Biological Process	RPS27A
GO:0016579	4	protein deubiquitination	Biological Process	TNIP2
GO:0016579	4	protein deubiquitination	Biological Process	UBA52
GO:0016579	4	protein deubiquitination	Biological Process	RUVBL1
GO:0016925	1	protein sumoylation	Biological Process	TRIM28
GO:0016973	1	poly(A)+ mRNA export from nucleus	Biological Process	NUP93
GO:0017085	1	response to insecticide	Biological Process	UBA52
GO:0017144	1	drug metabolic process	Biological Process	CAD
GO:0017145	1	stem cell division	Biological Process	GNL3
GO:0017148	3	negative regulation of translation	Biological Process	LARP1
GO:0017148	3	negative regulation of translation	Biological Process	EPRS
GO:0017148	3	negative regulation of translation	Biological Process	RPS3
GO:0017157	1	regulation of exocytosis	Biological Process	NSF
GO:0018105	4	peptidyl-serine phosphorylation	Biological Process	MTOR
GO:0018105	4	peptidyl-serine phosphorylation	Biological Process	PRKDC
GO:0018105	4	peptidyl-serine phosphorylation	Biological Process	TTBK1
GO:0018105	4	peptidyl-serine phosphorylation	Biological Process	MAPK1
GO:0018107	4	peptidyl-threonine phosphorylation	Biological Process	MAPK1
GO:0018107	4	peptidyl-threonine phosphorylation	Biological Process	CAD
GO:0018107	4	peptidyl-threonine phosphorylation	Biological Process	MTOR
GO:0018107	4	peptidyl-threonine phosphorylation	Biological Process	TTBK1
GO:0018108	3	peptidyl-tyrosine phosphorylation	Biological Process	TTBK1
GO:0018108	3	peptidyl-tyrosine phosphorylation	Biological Process	AXL
GO:0018108	3	peptidyl-tyrosine phosphorylation	Biological Process	EFNB2
GO:0018149	6	peptide cross-linking	Biological Process	DSP
GO:0018149	6	peptide cross-linking	Biological Process	THBS1
GO:0018149	6	peptide cross-linking	Biological Process	KRT2
GO:0018149	6	peptide cross-linking	Biological Process	TGM1
GO:0018149	6	peptide cross-linking	Biological Process	TGM3
GO:0018149	6	peptide cross-linking	Biological Process	CSTA
GO:0018279	2	protein N-linked glycosylation via asparagine	Biological Process	RPN2
GO:0018279	2	protein N-linked glycosylation via asparagine	Biological Process	RPN1
GO:0018323	1	enzyme active site formation via L-cysteine sulfinic acid	Biological Process	PARK7
GO:0018401	3	peptidyl-proline hydroxylation to 4-hydroxy-L-proline	Biological Process	P4HA1
GO:0018401	3	peptidyl-proline hydroxylation to 4-hydroxy-L-proline	Biological Process	P4HA2
GO:0018401	3	peptidyl-proline hydroxylation to 4-hydroxy-L-proline	Biological Process	P4HB
GO:0019054	2	modulation by virus of host process	Biological Process	KPNB1
GO:0019054	2	modulation by virus of host process	Biological Process	KPNA2
GO:0019058	2	viral life cycle	Biological Process	UBA52
GO:0019058	2	viral life cycle	Biological Process	RPS27A
GO:0019068	2	virion assembly	Biological Process	RPS27A
GO:0019068	2	virion assembly	Biological Process	UBA52
GO:0019216	1	regulation of lipid metabolic process	Biological Process	CPT1A
GO:0019221	5	cytokine-mediated signaling pathway	Biological Process	HSPA8
GO:0019221	5	cytokine-mediated signaling pathway	Biological Process	HSP90B1
GO:0019221	5	cytokine-mediated signaling pathway	Biological Process	VIM
GO:0019221	5	cytokine-mediated signaling pathway	Biological Process	UBA52
GO:0019221	5	cytokine-mediated signaling pathway	Biological Process	RPS27A
GO:0019227	1	neuronal action potential propagation	Biological Process	CNTNAP1
GO:0019228	1	neuronal action potential	Biological Process	ANK3
GO:0019233	1	sensory perception of pain	Biological Process	MAPK1
GO:0019240	1	citrulline biosynthetic process	Biological Process	CAD
GO:0019249	1	lactate biosynthetic process	Biological Process	PARK7
GO:0019395	1	fatty acid oxidation	Biological Process	PPARGC1A
GO:0019432	1	triglyceride biosynthetic process	Biological Process	ACSL4
GO:0019433	1	triglyceride catabolic process	Biological Process	FABP5
GO:0019532	1	oxalate transport	Biological Process	SLC26A2
GO:0019547	1	arginine catabolic process to ornithine	Biological Process	ARG1
GO:0019722	1	calcium-mediated signaling	Biological Process	CALML5
GO:0019724	1	B cell mediated immunity	Biological Process	MSH2
GO:0019730	4	antimicrobial humoral response	Biological Process	S100A9
GO:0019730	4	antimicrobial humoral response	Biological Process	LYZ
GO:0019730	4	antimicrobial humoral response	Biological Process	LTF
GO:0019730	4	antimicrobial humoral response	Biological Process	DCD
GO:0019731	1	antibacterial humoral response	Biological Process	LTF
GO:0019732	1	antifungal humoral response	Biological Process	LTF
GO:0019827	3	stem cell population maintenance	Biological Process	GNL3
GO:0019827	3	stem cell population maintenance	Biological Process	CTNNB1
GO:0019827	3	stem cell population maintenance	Biological Process	RIF1
GO:0019835	1	cytolysis	Biological Process	LYZ
GO:0019836	1	hemolysis by symbiont of host erythrocytes	Biological Process	ALB
GO:0019858	1	cytosine metabolic process	Biological Process	MAPK1
GO:0019886	5	antigen processing and presentation of exogenous peptide antigen via MHC class II	Biological Process	CAPZA1
GO:0019886	5	antigen processing and presentation of exogenous peptide antigen via MHC class II	Biological Process	CANX
GO:0019886	5	antigen processing and presentation of exogenous peptide antigen via MHC class II	Biological Process	DYNC1H1
GO:0019886	5	antigen processing and presentation of exogenous peptide antigen via MHC class II	Biological Process	DYNC1I2
GO:0019886	5	antigen processing and presentation of exogenous peptide antigen via MHC class II	Biological Process	CAPZA2
GO:0019933	1	cAMP-mediated signaling	Biological Process	PDE3A
GO:0019934	1	cGMP-mediated signaling	Biological Process	PDE3A
GO:0019941	2	modification-dependent protein catabolic process	Biological Process	RPS27A
GO:0019941	2	modification-dependent protein catabolic process	Biological Process	UBA52
GO:0019985	3	translesion synthesis	Biological Process	UBA52
GO:0019985	3	translesion synthesis	Biological Process	RFC1
GO:0019985	3	translesion synthesis	Biological Process	RPS27A
GO:0020027	1	hemoglobin metabolic process	Biological Process	CAT
GO:0021510	1	spinal cord development	Biological Process	MTOR
GO:0021549	1	cerebellum development	Biological Process	PPARGC1A
GO:0021589	1	cerebellum structural organization	Biological Process	HSPA5
GO:0021591	1	ventricular system development	Biological Process	SLC7A11
GO:0021592	1	fourth ventricle development	Biological Process	MYH10
GO:0021670	1	lateral ventricle development	Biological Process	MYH10
GO:0021678	1	third ventricle development	Biological Process	MYH10
GO:0021680	2	cerebellar Purkinje cell layer development	Biological Process	HSPA5
GO:0021680	2	cerebellar Purkinje cell layer development	Biological Process	MYH10
GO:0021756	1	striatum development	Biological Process	SLC7A11
GO:0021762	4	substantia nigra development	Biological Process	CALM1
GO:0021762	4	substantia nigra development	Biological Process	TTBK1
GO:0021762	4	substantia nigra development	Biological Process	SEC16A
GO:0021762	4	substantia nigra development	Biological Process	HSPA5
GO:0021819	1	layer formation in cerebral cortex	Biological Process	CTNNB1
GO:0021885	1	forebrain cell migration	Biological Process	AXL
GO:0021904	1	dorsal/ventral neural tube patterning	Biological Process	FKBP8
GO:0022009	1	central nervous system vasculogenesis	Biological Process	CTNNB1
GO:0022010	1	central nervous system myelination	Biological Process	CNTNAP1
GO:0022011	1	myelination in peripheral nervous system	Biological Process	CNTNAP1
GO:0022400	1	regulation of rhodopsin mediated signaling pathway	Biological Process	CALM1
GO:0022604	2	regulation of cell morphogenesis	Biological Process	FMNL2
GO:0022604	2	regulation of cell morphogenesis	Biological Process	WTIP
GO:0022617	2	extracellular matrix disassembly	Biological Process	BSG
GO:0022617	2	extracellular matrix disassembly	Biological Process	GSN
GO:0022898	1	regulation of transmembrane transporter activity	Biological Process	SNCA
GO:0022900	3	electron transport chain	Biological Process	ASPH
GO:0022900	3	electron transport chain	Biological Process	P4HA2
GO:0022900	3	electron transport chain	Biological Process	ATP5F1A
GO:0022904	2	respiratory electron transport chain	Biological Process	SDHA
GO:0022904	2	respiratory electron transport chain	Biological Process	PPARGC1A
GO:0023035	1	CD40 signaling pathway	Biological Process	TNIP2
GO:0030007	1	cellular potassium ion homeostasis	Biological Process	ATP1A1
GO:0030030	1	cell projection organization	Biological Process	WTIP
GO:0030031	1	cell projection assembly	Biological Process	CYFIP2
GO:0030036	5	actin cytoskeleton organization	Biological Process	FLII
GO:0030036	5	actin cytoskeleton organization	Biological Process	INF2
GO:0030036	5	actin cytoskeleton organization	Biological Process	CAPZA1
GO:0030036	5	actin cytoskeleton organization	Biological Process	SHROOM3
GO:0030036	5	actin cytoskeleton organization	Biological Process	CAPZA2
GO:0030041	2	actin filament polymerization	Biological Process	GSN
GO:0030041	2	actin filament polymerization	Biological Process	VIL1
GO:0030042	1	actin filament depolymerization	Biological Process	VIL1
GO:0030048	6	actin filament-based movement	Biological Process	MYO1B
GO:0030048	6	actin filament-based movement	Biological Process	MYO1E
GO:0030048	6	actin filament-based movement	Biological Process	MYH9
GO:0030048	6	actin filament-based movement	Biological Process	ACTC1
GO:0030048	6	actin filament-based movement	Biological Process	MYO6
GO:0030048	6	actin filament-based movement	Biological Process	MYH10
GO:0030049	4	muscle filament sliding	Biological Process	ACTC1
GO:0030049	4	muscle filament sliding	Biological Process	MYL6B
GO:0030049	4	muscle filament sliding	Biological Process	VIM
GO:0030049	4	muscle filament sliding	Biological Process	TPM2
GO:0030050	2	vesicle transport along actin filament	Biological Process	ACTN4
GO:0030050	2	vesicle transport along actin filament	Biological Process	MYO1C
GO:0030073	1	insulin secretion	Biological Process	PARK7
GO:0030148	1	sphingolipid biosynthetic process	Biological Process	SPTLC1
GO:0030150	1	protein import into mitochondrial matrix	Biological Process	TIMM50
GO:0030154	6	cell differentiation	Biological Process	NUDT21
GO:0030154	6	cell differentiation	Biological Process	APAF1
GO:0030154	6	cell differentiation	Biological Process	SLC7A5
GO:0030154	6	cell differentiation	Biological Process	CLPTM1
GO:0030154	6	cell differentiation	Biological Process	KRT6A
GO:0030154	6	cell differentiation	Biological Process	PEG10
GO:0030155	1	regulation of cell adhesion	Biological Process	GSN
GO:0030163	1	protein catabolic process	Biological Process	MTOR
GO:0030168	3	platelet activation	Biological Process	ACTN1
GO:0030168	3	platelet activation	Biological Process	AXL
GO:0030168	3	platelet activation	Biological Process	MAPK1
GO:0030174	1	regulation of DNA-dependent DNA replication initiation	Biological Process	WRNIP1
GO:0030182	1	neuron differentiation	Biological Process	HSPA5
GO:0030183	1	B cell differentiation	Biological Process	MSH2
GO:0030194	1	positive regulation of blood coagulation	Biological Process	THBS1
GO:0030198	4	extracellular matrix organization	Biological Process	COL18A1
GO:0030198	4	extracellular matrix organization	Biological Process	NFKB2
GO:0030198	4	extracellular matrix organization	Biological Process	THBS1
GO:0030198	4	extracellular matrix organization	Biological Process	BSG
GO:0030199	1	collagen fibril organization	Biological Process	P4HA1
GO:0030216	5	keratinocyte differentiation	Biological Process	KRT16
GO:0030216	5	keratinocyte differentiation	Biological Process	TGM1
GO:0030216	5	keratinocyte differentiation	Biological Process	CSTA
GO:0030216	5	keratinocyte differentiation	Biological Process	DSP
GO:0030216	5	keratinocyte differentiation	Biological Process	TGM3
GO:0030218	1	erythrocyte differentiation	Biological Process	HSPA9
GO:0030220	2	platelet formation	Biological Process	ACTN1
GO:0030220	2	platelet formation	Biological Process	MYH9
GO:0030223	1	neutrophil differentiation	Biological Process	FASN
GO:0030224	2	monocyte differentiation	Biological Process	MYH9
GO:0030224	2	monocyte differentiation	Biological Process	FASN
GO:0030239	1	myofibril assembly	Biological Process	TMOD3
GO:0030240	1	skeletal muscle thin filament assembly	Biological Process	ACTC1
GO:0030261	1	chromosome condensation	Biological Process	AIFM1
GO:0030278	1	regulation of ossification	Biological Process	MAPK1
GO:0030299	1	intestinal cholesterol absorption	Biological Process	LIMA1
GO:0030307	2	positive regulation of cell growth	Biological Process	EIF4G1
GO:0030307	2	positive regulation of cell growth	Biological Process	S100A9
GO:0030308	2	negative regulation of cell growth	Biological Process	CCAR2
GO:0030308	2	negative regulation of cell growth	Biological Process	HSPA1A
GO:0030316	2	osteoclast differentiation	Biological Process	TFRC
GO:0030316	2	osteoclast differentiation	Biological Process	CTNNB1
GO:0030317	1	flagellated sperm motility	Biological Process	ASH1L
GO:0030324	1	lung development	Biological Process	ARG1
GO:0030330	1	DNA damage response, signal transduction by p53 class mediator	Biological Process	MYO6
GO:0030334	1	regulation of cell migration	Biological Process	CEACAM1
GO:0030335	7	positive regulation of cell migration	Biological Process	MAPK1
GO:0030335	7	positive regulation of cell migration	Biological Process	MYO1C
GO:0030335	7	positive regulation of cell migration	Biological Process	HSPA5
GO:0030335	7	positive regulation of cell migration	Biological Process	COL18A1
GO:0030335	7	positive regulation of cell migration	Biological Process	VIL1
GO:0030335	7	positive regulation of cell migration	Biological Process	ACTN4
GO:0030335	7	positive regulation of cell migration	Biological Process	THBS1
GO:0030336	2	negative regulation of cell migration	Biological Process	RNF20
GO:0030336	2	negative regulation of cell migration	Biological Process	KRT16
GO:0030423	1	targeting of mRNA for destruction involved in RNA interference	Biological Process	DHX9
GO:0030433	5	ubiquitin-dependent ERAD pathway	Biological Process	HSP90B1
GO:0030433	5	ubiquitin-dependent ERAD pathway	Biological Process	HSPA5
GO:0030433	5	ubiquitin-dependent ERAD pathway	Biological Process	UBE4A
GO:0030433	5	ubiquitin-dependent ERAD pathway	Biological Process	SEL1L
GO:0030433	5	ubiquitin-dependent ERAD pathway	Biological Process	ECPAS
GO:0030511	1	positive regulation of transforming growth factor beta receptor signaling pathway	Biological Process	THBS1
GO:0030512	6	negative regulation of transforming growth factor beta receptor signaling pathway	Biological Process	RPS27A
GO:0030512	6	negative regulation of transforming growth factor beta receptor signaling pathway	Biological Process	HSPA5
GO:0030512	6	negative regulation of transforming growth factor beta receptor signaling pathway	Biological Process	GLG1
GO:0030512	6	negative regulation of transforming growth factor beta receptor signaling pathway	Biological Process	HSPA1A
GO:0030512	6	negative regulation of transforming growth factor beta receptor signaling pathway	Biological Process	PEG10
GO:0030512	6	negative regulation of transforming growth factor beta receptor signaling pathway	Biological Process	UBA52
GO:0030513	1	positive regulation of BMP signaling pathway	Biological Process	FKBP8
GO:0030521	2	androgen receptor signaling pathway	Biological Process	PPARGC1A
GO:0030521	2	androgen receptor signaling pathway	Biological Process	CTNNB1
GO:0030534	1	adult behavior	Biological Process	SLC7A11
GO:0030539	1	male genitalia development	Biological Process	CTNNB1
GO:0030574	1	collagen catabolic process	Biological Process	MRC2
GO:0030593	1	neutrophil chemotaxis	Biological Process	S100A9
GO:0030641	1	regulation of cellular pH	Biological Process	MAPK1
GO:0030705	2	cytoskeleton-dependent intracellular transport	Biological Process	TUBA1C
GO:0030705	2	cytoskeleton-dependent intracellular transport	Biological Process	TUBA1B
GO:0030835	1	negative regulation of actin filament depolymerization	Biological Process	LIMA1
GO:0030836	1	positive regulation of actin filament depolymerization	Biological Process	VIL1
GO:0030838	2	positive regulation of actin filament polymerization	Biological Process	MTOR
GO:0030838	2	positive regulation of actin filament polymerization	Biological Process	MYO1C
GO:0030853	1	negative regulation of granulocyte differentiation	Biological Process	CEACAM1
GO:0030855	4	epithelial cell differentiation	Biological Process	CPT1A
GO:0030855	4	epithelial cell differentiation	Biological Process	DMBT1
GO:0030855	4	epithelial cell differentiation	Biological Process	KRT3
GO:0030855	4	epithelial cell differentiation	Biological Process	VIL1
GO:0030866	1	cortical actin cytoskeleton organization	Biological Process	FMNL2
GO:0030878	1	thyroid gland development	Biological Process	MAPK1
GO:0030879	1	mammary gland development	Biological Process	FASN
GO:0030890	1	positive regulation of B cell proliferation	Biological Process	TFRC
GO:0030900	2	forebrain development	Biological Process	APAF1
GO:0030900	2	forebrain development	Biological Process	PPARGC1A
GO:0030902	1	hindbrain development	Biological Process	CTNNB1
GO:0030913	1	paranodal junction assembly	Biological Process	CNTNAP1
GO:0030947	1	regulation of vascular endothelial growth factor receptor signaling pathway	Biological Process	MYOF
GO:0030953	1	astral microtubule organization	Biological Process	KPNB1
GO:0030968	1	endoplasmic reticulum unfolded protein response	Biological Process	HSPA5
GO:0030970	2	retrograde protein transport, ER to cytosol	Biological Process	SEL1L
GO:0030970	2	retrograde protein transport, ER to cytosol	Biological Process	HSP90B1
GO:0030997	1	regulation of centriole-centriole cohesion	Biological Process	CTNNB1
GO:0031000	1	response to caffeine	Biological Process	CAD
GO:0031016	1	pancreas development	Biological Process	CTNNB1
GO:0031032	3	actomyosin structure organization	Biological Process	MYH10
GO:0031032	3	actomyosin structure organization	Biological Process	ACTC1
GO:0031032	3	actomyosin structure organization	Biological Process	MYH9
GO:0031062	1	positive regulation of histone methylation	Biological Process	RNF20
GO:0031065	1	positive regulation of histone deacetylation	Biological Process	AKAP8L
GO:0031069	3	hair follicle morphogenesis	Biological Process	CTNNB1
GO:0031069	3	hair follicle morphogenesis	Biological Process	KRT17
GO:0031069	3	hair follicle morphogenesis	Biological Process	TGM3
GO:0031100	2	animal organ regeneration	Biological Process	AXL
GO:0031100	2	animal organ regeneration	Biological Process	CAD
GO:0031115	2	negative regulation of microtubule polymerization	Biological Process	SNCA
GO:0031115	2	negative regulation of microtubule polymerization	Biological Process	TBCD
GO:0031116	1	positive regulation of microtubule polymerization	Biological Process	RPS3
GO:0031122	1	cytoplasmic microtubule organization	Biological Process	DYNC1H1
GO:0031124	2	mRNA 3'-end processing	Biological Process	NUDT21
GO:0031124	2	mRNA 3'-end processing	Biological Process	U2AF2
GO:0031145	2	anaphase-promoting complex-dependent catabolic process	Biological Process	UBA52
GO:0031145	2	anaphase-promoting complex-dependent catabolic process	Biological Process	RPS27A
GO:0031247	1	actin rod assembly	Biological Process	HSP90B1
GO:0031291	1	Ran protein signal transduction	Biological Process	KPNB1
GO:0031295	1	T cell costimulation	Biological Process	EFNB2
GO:0031325	2	positive regulation of cellular metabolic process	Biological Process	ACLY
GO:0031325	2	positive regulation of cellular metabolic process	Biological Process	FASN
GO:0031334	1	positive regulation of protein complex assembly	Biological Process	RPS3
GO:0031392	1	regulation of prostaglandin biosynthetic process	Biological Process	FABP5
GO:0031396	1	regulation of protein ubiquitination	Biological Process	HSPA1A
GO:0031397	6	negative regulation of protein ubiquitination	Biological Process	MTOR
GO:0031397	6	negative regulation of protein ubiquitination	Biological Process	PARK7
GO:0031397	6	negative regulation of protein ubiquitination	Biological Process	RPS3
GO:0031397	6	negative regulation of protein ubiquitination	Biological Process	U2AF2
GO:0031397	6	negative regulation of protein ubiquitination	Biological Process	HSPA1A
GO:0031397	6	negative regulation of protein ubiquitination	Biological Process	GLMN
GO:0031398	1	positive regulation of protein ubiquitination	Biological Process	HSPA5
GO:0031424	24	keratinization	Biological Process	DSC1
GO:0031424	24	keratinization	Biological Process	KRT79
GO:0031424	24	keratinization	Biological Process	KRT17
GO:0031424	24	keratinization	Biological Process	KRT19
GO:0031424	24	keratinization	Biological Process	KRT18
GO:0031424	24	keratinization	Biological Process	PKP1
GO:0031424	24	keratinization	Biological Process	KRT6A
GO:0031424	24	keratinization	Biological Process	KRT3
GO:0031424	24	keratinization	Biological Process	KRT14
GO:0031424	24	keratinization	Biological Process	KRT5
GO:0031424	24	keratinization	Biological Process	TGM3
GO:0031424	24	keratinization	Biological Process	KRT16
GO:0031424	24	keratinization	Biological Process	CASP14
GO:0031424	24	keratinization	Biological Process	KRT77
GO:0031424	24	keratinization	Biological Process	KRT9
GO:0031424	24	keratinization	Biological Process	KRT2
GO:0031424	24	keratinization	Biological Process	KRT6B
GO:0031424	24	keratinization	Biological Process	HRNR
GO:0031424	24	keratinization	Biological Process	DSG1
GO:0031424	24	keratinization	Biological Process	DSP
GO:0031424	24	keratinization	Biological Process	KRT15
GO:0031424	24	keratinization	Biological Process	KRT80
GO:0031424	24	keratinization	Biological Process	DSG2
GO:0031424	24	keratinization	Biological Process	JUP
GO:0031439	1	positive regulation of mRNA cleavage	Biological Process	NUDT21
GO:0031529	2	ruffle organization	Biological Process	LIMA1
GO:0031529	2	ruffle organization	Biological Process	MTOR
GO:0031532	1	actin cytoskeleton reorganization	Biological Process	MYH9
GO:0031573	1	intra-S DNA damage checkpoint	Biological Process	MSH2
GO:0031581	3	hemidesmosome assembly	Biological Process	KRT14
GO:0031581	3	hemidesmosome assembly	Biological Process	PLEC
GO:0031581	3	hemidesmosome assembly	Biological Process	KRT5
GO:0031623	2	receptor internalization	Biological Process	SNCA
GO:0031623	2	receptor internalization	Biological Process	TFRC
GO:0031640	3	killing of cells of other organism	Biological Process	LTF
GO:0031640	3	killing of cells of other organism	Biological Process	LYZ
GO:0031640	3	killing of cells of other organism	Biological Process	DCD
GO:0031641	2	regulation of myelination	Biological Process	CTNNB1
GO:0031641	2	regulation of myelination	Biological Process	MTOR
GO:0031647	4	regulation of protein stability	Biological Process	MAPK1
GO:0031647	4	regulation of protein stability	Biological Process	CCAR2
GO:0031647	4	regulation of protein stability	Biological Process	HSPA8
GO:0031647	4	regulation of protein stability	Biological Process	ASPH
GO:0031648	3	protein destabilization	Biological Process	GSN
GO:0031648	3	protein destabilization	Biological Process	SNCA
GO:0031648	3	protein destabilization	Biological Process	PRKDC
GO:0031663	1	lipopolysaccharide-mediated signaling pathway	Biological Process	MAPK1
GO:0031665	1	negative regulation of lipopolysaccharide-mediated signaling pathway	Biological Process	LTF
GO:0031668	1	cellular response to extracellular stimulus	Biological Process	AXL
GO:0031669	2	cellular response to nutrient levels	Biological Process	EIF4G1
GO:0031669	2	cellular response to nutrient levels	Biological Process	MTOR
GO:0031915	1	positive regulation of synaptic plasticity	Biological Process	DBN1
GO:0031929	2	TOR signaling	Biological Process	LARP1
GO:0031929	2	TOR signaling	Biological Process	MTOR
GO:0031947	1	negative regulation of glucocorticoid biosynthetic process	Biological Process	ATP1A1
GO:0031954	1	positive regulation of protein autophosphorylation	Biological Process	CALM1
GO:0031998	1	regulation of fatty acid beta-oxidation	Biological Process	MTOR
GO:0032000	1	positive regulation of fatty acid beta-oxidation	Biological Process	CPT1A
GO:0032006	2	regulation of TOR signaling	Biological Process	TTI1
GO:0032006	2	regulation of TOR signaling	Biological Process	TELO2
GO:0032026	2	response to magnesium ion	Biological Process	THBS1
GO:0032026	2	response to magnesium ion	Biological Process	SNCA
GO:0032079	1	positive regulation of endodeoxyribonuclease activity	Biological Process	RPS3
GO:0032088	1	negative regulation of NF-kappaB transcription factor activity	Biological Process	CAT
GO:0032091	2	negative regulation of protein binding	Biological Process	TTBK1
GO:0032091	2	negative regulation of protein binding	Biological Process	PARK7
GO:0032095	1	regulation of response to food	Biological Process	MTOR
GO:0032119	1	sequestering of zinc ion	Biological Process	S100A9
GO:0032148	2	activation of protein kinase B activity	Biological Process	PARK7
GO:0032148	2	activation of protein kinase B activity	Biological Process	MTOR
GO:0032201	1	telomere maintenance via semi-conservative replication	Biological Process	RFC1
GO:0032206	1	positive regulation of telomere maintenance	Biological Process	GNL3
GO:0032211	3	negative regulation of telomere maintenance via telomerase	Biological Process	HNRNPC
GO:0032211	3	negative regulation of telomere maintenance via telomerase	Biological Process	HNRNPU
GO:0032211	3	negative regulation of telomere maintenance via telomerase	Biological Process	NAT10
GO:0032212	4	positive regulation of telomere maintenance via telomerase	Biological Process	CCT2
GO:0032212	4	positive regulation of telomere maintenance via telomerase	Biological Process	TCP1
GO:0032212	4	positive regulation of telomere maintenance via telomerase	Biological Process	CTNNB1
GO:0032212	4	positive regulation of telomere maintenance via telomerase	Biological Process	MAPK1
GO:0032233	1	positive regulation of actin filament bundle assembly	Biological Process	VIL1
GO:0032270	1	positive regulation of cellular protein metabolic process	Biological Process	EIF4G1
GO:0032273	1	positive regulation of protein polymerization	Biological Process	TTBK1
GO:0032330	1	regulation of chondrocyte differentiation	Biological Process	GLG1
GO:0032331	1	negative regulation of chondrocyte differentiation	Biological Process	CTNNB1
GO:0032355	2	response to estradiol	Biological Process	CAT
GO:0032355	2	response to estradiol	Biological Process	CTNNB1
GO:0032388	1	positive regulation of intracellular transport	Biological Process	DYNC1H1
GO:0032410	1	negative regulation of transporter activity	Biological Process	SNCA
GO:0032417	1	positive regulation of sodium:proton antiporter activity	Biological Process	ACTN4
GO:0032434	1	regulation of proteasomal ubiquitin-dependent protein catabolic process	Biological Process	GLMN
GO:0032435	2	negative regulation of proteasomal ubiquitin-dependent protein catabolic process	Biological Process	CCAR2
GO:0032435	2	negative regulation of proteasomal ubiquitin-dependent protein catabolic process	Biological Process	PARK7
GO:0032436	1	positive regulation of proteasomal ubiquitin-dependent protein catabolic process	Biological Process	HSPA1A
GO:0032465	2	regulation of cytokinesis	Biological Process	CALM1
GO:0032465	2	regulation of cytokinesis	Biological Process	AHCTF1
GO:0032469	1	endoplasmic reticulum calcium ion homeostasis	Biological Process	ATP2A2
GO:0032470	1	positive regulation of endoplasmic reticulum calcium ion concentration	Biological Process	ATP2A2
GO:0032481	4	positive regulation of type I interferon production	Biological Process	PRKDC
GO:0032481	4	positive regulation of type I interferon production	Biological Process	DHX9
GO:0032481	4	positive regulation of type I interferon production	Biological Process	NFKB2
GO:0032481	4	positive regulation of type I interferon production	Biological Process	CTNNB1
GO:0032496	3	response to lipopolysaccharide	Biological Process	ATP2A2
GO:0032496	3	response to lipopolysaccharide	Biological Process	SNCA
GO:0032496	3	response to lipopolysaccharide	Biological Process	NFKB2
GO:0032502	1	developmental process	Biological Process	EIF4G1
GO:0032506	1	cytokinetic process	Biological Process	MYH9
GO:0032507	1	maintenance of protein location in cell	Biological Process	DBN1
GO:0032508	4	DNA duplex unwinding	Biological Process	DDX1
GO:0032508	4	DNA duplex unwinding	Biological Process	RUVBL1
GO:0032508	4	DNA duplex unwinding	Biological Process	RUVBL2
GO:0032508	4	DNA duplex unwinding	Biological Process	DHX9
GO:0032516	2	positive regulation of phosphoprotein phosphatase activity	Biological Process	MTOR
GO:0032516	2	positive regulation of phosphoprotein phosphatase activity	Biological Process	CALM1
GO:0032527	1	protein exit from endoplasmic reticulum	Biological Process	SEC16A
GO:0032532	1	regulation of microvillus length	Biological Process	VIL1
GO:0032543	1	mitochondrial translation	Biological Process	GFM2
GO:0032570	3	response to progesterone	Biological Process	DSG1
GO:0032570	3	response to progesterone	Biological Process	DSG2
GO:0032570	3	response to progesterone	Biological Process	THBS1
GO:0032602	1	chemokine production	Biological Process	S100A9
GO:0032635	1	interleukin-6 production	Biological Process	ASH1L
GO:0032680	1	regulation of tumor necrosis factor production	Biological Process	LTF
GO:0032689	1	negative regulation of interferon-gamma production	Biological Process	AXL
GO:0032692	1	negative regulation of interleukin-1 production	Biological Process	CEACAM1
GO:0032695	1	negative regulation of interleukin-12 production	Biological Process	THBS1
GO:0032720	1	negative regulation of tumor necrosis factor production	Biological Process	AXL
GO:0032741	1	positive regulation of interleukin-18 production	Biological Process	DHX9
GO:0032743	1	positive regulation of interleukin-2 production	Biological Process	RPS3
GO:0032757	2	positive regulation of interleukin-8 production	Biological Process	PARK7
GO:0032757	2	positive regulation of interleukin-8 production	Biological Process	HSPA1A
GO:0032769	1	negative regulation of monooxygenase activity	Biological Process	SNCA
GO:0032780	1	negative regulation of ATPase activity	Biological Process	LTF
GO:0032784	1	regulation of DNA-templated transcription, elongation	Biological Process	CCAR2
GO:0032790	1	ribosome disassembly	Biological Process	GFM2
GO:0032796	1	uropod organization	Biological Process	MYH9
GO:0032825	1	positive regulation of natural killer cell differentiation	Biological Process	AXL
GO:0032836	1	glomerular basement membrane development	Biological Process	MYO1E
GO:0032868	3	response to insulin	Biological Process	CAT
GO:0032868	3	response to insulin	Biological Process	CAD
GO:0032868	3	response to insulin	Biological Process	MTOR
GO:0032869	3	cellular response to insulin stimulus	Biological Process	PRKDC
GO:0032869	3	cellular response to insulin stimulus	Biological Process	CEACAM1
GO:0032869	3	cellular response to insulin stimulus	Biological Process	EPRS
GO:0032872	1	regulation of stress-activated MAPK cascade	Biological Process	MAPK1
GO:0032876	1	negative regulation of DNA endoreduplication	Biological Process	MSH6
GO:0032914	1	positive regulation of transforming growth factor beta1 production	Biological Process	THBS1
GO:0032922	2	circadian regulation of gene expression	Biological Process	PPARGC1A
GO:0032922	2	circadian regulation of gene expression	Biological Process	HNRNPU
GO:0032940	1	secretion by cell	Biological Process	AXL
GO:0032956	1	regulation of actin cytoskeleton organization	Biological Process	MTOR
GO:0032964	2	collagen biosynthetic process	Biological Process	RCN3
GO:0032964	2	collagen biosynthetic process	Biological Process	ARG1
GO:0032967	1	positive regulation of collagen biosynthetic process	Biological Process	VIM
GO:0032980	1	keratinocyte activation	Biological Process	KRT2
GO:0033029	1	regulation of neutrophil apoptotic process	Biological Process	SLC7A11
GO:0033077	2	T cell differentiation in thymus	Biological Process	PRKDC
GO:0033077	2	T cell differentiation in thymus	Biological Process	CTNNB1
GO:0033081	1	regulation of T cell differentiation in thymus	Biological Process	CLPTM1
GO:0033120	2	positive regulation of RNA splicing	Biological Process	HSPA1A
GO:0033120	2	positive regulation of RNA splicing	Biological Process	U2AF2
GO:0033127	1	regulation of histone phosphorylation	Biological Process	AKAP8L
GO:0033133	1	positive regulation of glucokinase activity	Biological Process	DUSP12
GO:0033138	3	positive regulation of peptidyl-serine phosphorylation	Biological Process	EIF4G1
GO:0033138	3	positive regulation of peptidyl-serine phosphorylation	Biological Process	SNCA
GO:0033138	3	positive regulation of peptidyl-serine phosphorylation	Biological Process	PARK7
GO:0033152	1	immunoglobulin V(D)J recombination	Biological Process	PRKDC
GO:0033153	1	T cell receptor V(D)J recombination	Biological Process	PRKDC
GO:0033160	1	positive regulation of protein import into nucleus, translocation	Biological Process	MAPK1
GO:0033189	2	response to vitamin A	Biological Process	ARG1
GO:0033189	2	response to vitamin A	Biological Process	CAT
GO:0033197	2	response to vitamin E	Biological Process	CAT
GO:0033197	2	response to vitamin E	Biological Process	ARG1
GO:0033209	2	tumor necrosis factor-mediated signaling pathway	Biological Process	ACTN4
GO:0033209	2	tumor necrosis factor-mediated signaling pathway	Biological Process	KRT18
GO:0033214	1	iron assimilation by chelation and transport	Biological Process	LTF
GO:0033234	2	negative regulation of protein sumoylation	Biological Process	PARK7
GO:0033234	2	negative regulation of protein sumoylation	Biological Process	CTNNB1
GO:0033235	1	positive regulation of protein sumoylation	Biological Process	GNL3
GO:0033275	1	actin-myosin filament sliding	Biological Process	ACTC1
GO:0033292	2	T-tubule organization	Biological Process	MYOF
GO:0033292	2	T-tubule organization	Biological Process	ATP2A2
GO:0033489	1	cholesterol biosynthetic process via desmosterol	Biological Process	DHCR24
GO:0033490	1	cholesterol biosynthetic process via lathosterol	Biological Process	DHCR24
GO:0033523	1	histone H2B ubiquitination	Biological Process	RNF20
GO:0033567	1	DNA replication, Okazaki fragment processing	Biological Process	WRNIP1
GO:0033572	2	transferrin transport	Biological Process	TFRC
GO:0033572	2	transferrin transport	Biological Process	ATP6V1H
GO:0033574	2	response to testosterone	Biological Process	CAD
GO:0033574	2	response to testosterone	Biological Process	THBS1
GO:0033591	1	response to L-ascorbic acid	Biological Process	CAT
GO:0033598	1	mammary gland epithelial cell proliferation	Biological Process	MAPK1
GO:0033673	1	negative regulation of kinase activity	Biological Process	HNRNPU
GO:0033674	1	positive regulation of kinase activity	Biological Process	GCN1
GO:0033683	3	nucleotide-excision repair, DNA incision	Biological Process	RPS27A
GO:0033683	3	nucleotide-excision repair, DNA incision	Biological Process	UBA52
GO:0033683	3	nucleotide-excision repair, DNA incision	Biological Process	RFC1
GO:0033690	1	positive regulation of osteoblast proliferation	Biological Process	LTF
GO:0033864	1	positive regulation of NAD(P)H oxidase activity	Biological Process	PARK7
GO:0033962	1	cytoplasmic mRNA processing body assembly	Biological Process	DYNC1H1
GO:0034063	1	stress granule assembly	Biological Process	DYNC1H1
GO:0034080	1	CENP-A containing nucleosome assembly	Biological Process	RUVBL1
GO:0034097	1	response to cytokine	Biological Process	NFKB2
GO:0034101	1	erythrocyte homeostasis	Biological Process	AXL
GO:0034112	1	positive regulation of homotypic cell-cell adhesion	Biological Process	ANK3
GO:0034134	1	toll-like receptor 2 signaling pathway	Biological Process	TNIP2
GO:0034138	1	toll-like receptor 3 signaling pathway	Biological Process	TNIP2
GO:0034145	1	positive regulation of toll-like receptor 4 signaling pathway	Biological Process	LTF
GO:0034162	1	toll-like receptor 9 signaling pathway	Biological Process	TNIP2
GO:0034198	3	cellular response to amino acid starvation	Biological Process	MAPK1
GO:0034198	3	cellular response to amino acid starvation	Biological Process	MTOR
GO:0034198	3	cellular response to amino acid starvation	Biological Process	GCN1
GO:0034220	3	ion transmembrane transport	Biological Process	ATP6V1H
GO:0034220	3	ion transmembrane transport	Biological Process	ATP2A2
GO:0034220	3	ion transmembrane transport	Biological Process	ASPH
GO:0034244	1	negative regulation of transcription elongation from RNA polymerase II promoter	Biological Process	HNRNPU
GO:0034329	3	cell junction assembly	Biological Process	VMP1
GO:0034329	3	cell junction assembly	Biological Process	ACTG1
GO:0034329	3	cell junction assembly	Biological Process	CAPZA1
GO:0034332	2	adherens junction organization	Biological Process	JUP
GO:0034332	2	adherens junction organization	Biological Process	DSP
GO:0034333	2	adherens junction assembly	Biological Process	TBCD
GO:0034333	2	adherens junction assembly	Biological Process	CTNNB1
GO:0034341	1	response to interferon-gamma	Biological Process	SNCA
GO:0034375	1	high-density lipoprotein particle remodeling	Biological Process	ALB
GO:0034378	1	chylomicron assembly	Biological Process	P4HB
GO:0034379	1	very-low-density lipoprotein particle assembly	Biological Process	P4HB
GO:0034394	1	protein localization to cell surface	Biological Process	CTNNB1
GO:0034446	2	substrate adhesion-dependent cell spreading	Biological Process	AXL
GO:0034446	2	substrate adhesion-dependent cell spreading	Biological Process	AKIP1
GO:0034504	1	protein localization to nucleus	Biological Process	XPO1
GO:0034599	8	cellular response to oxidative stress	Biological Process	HSPA1A
GO:0034599	8	cellular response to oxidative stress	Biological Process	DHRS2
GO:0034599	8	cellular response to oxidative stress	Biological Process	ATP2A2
GO:0034599	8	cellular response to oxidative stress	Biological Process	CAT
GO:0034599	8	cellular response to oxidative stress	Biological Process	PARK7
GO:0034599	8	cellular response to oxidative stress	Biological Process	SNCA
GO:0034599	8	cellular response to oxidative stress	Biological Process	SLC7A11
GO:0034599	8	cellular response to oxidative stress	Biological Process	PPARGC1A
GO:0034605	8	cellular response to heat	Biological Process	MYOF
GO:0034605	8	cellular response to heat	Biological Process	HSPA9
GO:0034605	8	cellular response to heat	Biological Process	HSPA1L
GO:0034605	8	cellular response to heat	Biological Process	THBS1
GO:0034605	8	cellular response to heat	Biological Process	HSPA8
GO:0034605	8	cellular response to heat	Biological Process	HSPA5
GO:0034605	8	cellular response to heat	Biological Process	ATP2A2
GO:0034605	8	cellular response to heat	Biological Process	HSPA1A
GO:0034614	1	cellular response to reactive oxygen species	Biological Process	MAPK1
GO:0034620	5	cellular response to unfolded protein	Biological Process	HSPA5
GO:0034620	5	cellular response to unfolded protein	Biological Process	HSPA1A
GO:0034620	5	cellular response to unfolded protein	Biological Process	HSPA9
GO:0034620	5	cellular response to unfolded protein	Biological Process	HSPA1L
GO:0034620	5	cellular response to unfolded protein	Biological Process	HSPA8
GO:0034644	1	cellular response to UV	Biological Process	RUVBL2
GO:0034645	1	cellular macromolecule biosynthetic process	Biological Process	EIF4G1
GO:0034775	2	glutathione transmembrane transport	Biological Process	SLC7A11
GO:0034775	2	glutathione transmembrane transport	Biological Process	ABCC1
GO:0034975	3	protein folding in endoplasmic reticulum	Biological Process	HSPA5
GO:0034975	3	protein folding in endoplasmic reticulum	Biological Process	HSP90B1
GO:0034975	3	protein folding in endoplasmic reticulum	Biological Process	CANX
GO:0034976	7	response to endoplasmic reticulum stress	Biological Process	AGR2
GO:0034976	7	response to endoplasmic reticulum stress	Biological Process	THBS1
GO:0034976	7	response to endoplasmic reticulum stress	Biological Process	P4HB
GO:0034976	7	response to endoplasmic reticulum stress	Biological Process	HSP90B1
GO:0034976	7	response to endoplasmic reticulum stress	Biological Process	ATP2A2
GO:0034976	7	response to endoplasmic reticulum stress	Biological Process	SEC16A
GO:0034976	7	response to endoplasmic reticulum stress	Biological Process	HYOU1
GO:0035023	1	regulation of Rho protein signal transduction	Biological Process	PREX2
GO:0035050	1	embryonic heart tube development	Biological Process	CTNNB1
GO:0035066	2	positive regulation of histone acetylation	Biological Process	PPARGC1A
GO:0035066	2	positive regulation of histone acetylation	Biological Process	RUVBL2
GO:0035067	1	negative regulation of histone acetylation	Biological Process	SNCA
GO:0035094	2	response to nicotine	Biological Process	SLC7A11
GO:0035094	2	response to nicotine	Biological Process	MAPK1
GO:0035108	1	limb morphogenesis	Biological Process	ASPH
GO:0035112	1	genitalia morphogenesis	Biological Process	CTNNB1
GO:0035115	1	embryonic forelimb morphogenesis	Biological Process	CTNNB1
GO:0035116	1	embryonic hindlimb morphogenesis	Biological Process	CTNNB1
GO:0035166	1	post-embryonic hemopoiesis	Biological Process	MYO1E
GO:0035176	1	social behavior	Biological Process	MTOR
GO:0035195	1	gene silencing by miRNA	Biological Process	WTIP
GO:0035234	1	ectopic germ cell programmed cell death	Biological Process	PRKDC
GO:0035264	2	multicellular organism growth	Biological Process	MTOR
GO:0035264	2	multicellular organism growth	Biological Process	FKBP8
GO:0035281	1	pre-miRNA export from nucleus	Biological Process	XPO5
GO:0035307	1	positive regulation of protein dephosphorylation	Biological Process	CALM1
GO:0035315	1	hair cell differentiation	Biological Process	CTNNB1
GO:0035331	1	negative regulation of hippo signaling	Biological Process	WTIP
GO:0035335	3	peptidyl-tyrosine dephosphorylation	Biological Process	DUSP12
GO:0035335	3	peptidyl-tyrosine dephosphorylation	Biological Process	TIMM50
GO:0035335	3	peptidyl-tyrosine dephosphorylation	Biological Process	DUSP7
GO:0035336	1	long-chain fatty-acyl-CoA metabolic process	Biological Process	FAR1
GO:0035338	1	long-chain fatty-acyl-CoA biosynthetic process	Biological Process	ACSL4
GO:0035357	1	peroxisome proliferator activated receptor signaling pathway	Biological Process	ACTN4
GO:0035360	1	positive regulation of peroxisome proliferator activated receptor signaling pathway	Biological Process	FABP5
GO:0035435	1	phosphate ion transmembrane transport	Biological Process	SLC25A3
GO:0035437	1	maintenance of protein localization in endoplasmic reticulum	Biological Process	HSPA5
GO:0035457	1	cellular response to interferon-alpha	Biological Process	AXL
GO:0035494	1	SNARE complex disassembly	Biological Process	NSF
GO:0035549	1	positive regulation of interferon-beta secretion	Biological Process	DHX9
GO:0035556	2	intracellular signal transduction	Biological Process	FKBP8
GO:0035556	2	intracellular signal transduction	Biological Process	MAPK1
GO:0035584	1	calcium-mediated signaling using intracellular calcium source	Biological Process	GRM5
GO:0035606	1	peptidyl-cysteine S-trans-nitrosylation	Biological Process	S100A9
GO:0035635	1	entry of bacterium into host cell	Biological Process	CTNNB1
GO:0035666	2	TRIF-dependent toll-like receptor signaling pathway	Biological Process	UBA52
GO:0035666	2	TRIF-dependent toll-like receptor signaling pathway	Biological Process	RPS27A
GO:0035690	4	cellular response to drug	Biological Process	CAD
GO:0035690	4	cellular response to drug	Biological Process	HSPA5
GO:0035690	4	cellular response to drug	Biological Process	EFTUD2
GO:0035690	4	cellular response to drug	Biological Process	TFRC
GO:0035722	5	interleukin-12-mediated signaling pathway	Biological Process	TCP1
GO:0035722	5	interleukin-12-mediated signaling pathway	Biological Process	LMNB1
GO:0035722	5	interleukin-12-mediated signaling pathway	Biological Process	P4HB
GO:0035722	5	interleukin-12-mediated signaling pathway	Biological Process	HSPA9
GO:0035722	5	interleukin-12-mediated signaling pathway	Biological Process	CAPZA1
GO:0035725	1	sodium ion transmembrane transport	Biological Process	SLC3A2
GO:0035726	1	common myeloid progenitor cell proliferation	Biological Process	CEACAM1
GO:0035729	1	cellular response to hepatocyte growth factor stimulus	Biological Process	VIL1
GO:0035735	1	intraciliary transport involved in cilium assembly	Biological Process	TNPO1
GO:0035821	1	modification of morphology or physiology of other organism	Biological Process	S100A9
GO:0035865	1	cellular response to potassium ion	Biological Process	PPARGC1A
GO:0035904	1	aorta development	Biological Process	MYH10
GO:0036003	1	positive regulation of transcription from RNA polymerase II promoter in response to stress	Biological Process	GCN1
GO:0036023	1	embryonic skeletal limb joint morphogenesis	Biological Process	CTNNB1
GO:0036148	1	phosphatidylglycerol acyl-chain remodeling	Biological Process	LPCAT4
GO:0036150	1	phosphatidylserine acyl-chain remodeling	Biological Process	LPCAT4
GO:0036151	1	phosphatidylcholine acyl-chain remodeling	Biological Process	LPCAT4
GO:0036152	1	phosphatidylethanolamine acyl-chain remodeling	Biological Process	LPCAT4
GO:0036297	3	interstrand cross-link repair	Biological Process	MSH6
GO:0036297	3	interstrand cross-link repair	Biological Process	UBA52
GO:0036297	3	interstrand cross-link repair	Biological Process	RPS27A
GO:0036344	1	platelet morphogenesis	Biological Process	ACTN1
GO:0036376	1	sodium ion export across plasma membrane	Biological Process	ATP1A1
GO:0036471	1	cellular response to glyoxal	Biological Process	PARK7
GO:0036498	2	IRE1-mediated unfolded protein response	Biological Process	HSPA5
GO:0036498	2	IRE1-mediated unfolded protein response	Biological Process	HYOU1
GO:0036499	1	PERK-mediated unfolded protein response	Biological Process	HSPA5
GO:0036500	2	ATF6-mediated unfolded protein response	Biological Process	HSP90B1
GO:0036500	2	ATF6-mediated unfolded protein response	Biological Process	HSPA5
GO:0036503	2	ERAD pathway	Biological Process	RCN3
GO:0036503	2	ERAD pathway	Biological Process	SEL1L
GO:0036526	1	peptidyl-cysteine deglycation	Biological Process	PARK7
GO:0036527	1	peptidyl-arginine deglycation	Biological Process	PARK7
GO:0036528	1	peptidyl-lysine deglycation	Biological Process	PARK7
GO:0036529	1	protein deglycation, glyoxal removal	Biological Process	PARK7
GO:0036530	1	protein deglycation, methylglyoxal removal	Biological Process	PARK7
GO:0036531	1	glutathione deglycation	Biological Process	PARK7
GO:0038016	1	insulin receptor internalization	Biological Process	CEACAM1
GO:0038061	1	NIK/NF-kappaB signaling	Biological Process	NFKB2
GO:0038089	1	positive regulation of cell migration by vascular endothelial growth factor signaling pathway	Biological Process	MYO1C
GO:0038095	2	Fc-epsilon receptor signaling pathway	Biological Process	CALM1
GO:0038095	2	Fc-epsilon receptor signaling pathway	Biological Process	MAPK1
GO:0038096	4	Fc-gamma receptor signaling pathway involved in phagocytosis	Biological Process	CYFIP2
GO:0038096	4	Fc-gamma receptor signaling pathway involved in phagocytosis	Biological Process	MYO1C
GO:0038096	4	Fc-gamma receptor signaling pathway involved in phagocytosis	Biological Process	ACTG1
GO:0038096	4	Fc-gamma receptor signaling pathway involved in phagocytosis	Biological Process	MAPK1
GO:0038127	1	ERBB signaling pathway	Biological Process	MAPK1
GO:0038155	1	interleukin-23-mediated signaling pathway	Biological Process	P4HB
GO:0038158	1	granulocyte colony-stimulating factor signaling pathway	Biological Process	CEACAM1
GO:0038202	2	TORC1 signaling	Biological Process	LARP1
GO:0038202	2	TORC1 signaling	Biological Process	MTOR
GO:0039695	1	DNA-templated viral transcription	Biological Process	DHX9
GO:0040001	1	establishment of mitotic spindle localization	Biological Process	KPNB1
GO:0040008	2	regulation of growth	Biological Process	RUVBL1
GO:0040008	2	regulation of growth	Biological Process	RUVBL2
GO:0040012	1	regulation of locomotion	Biological Process	SNCA
GO:0040018	1	positive regulation of multicellular organism growth	Biological Process	VIL1
GO:0040020	1	regulation of meiotic nuclear division	Biological Process	PDE3A
GO:0040029	1	regulation of gene expression, epigenetic	Biological Process	GLMN
GO:0040037	1	negative regulation of fibroblast growth factor receptor signaling pathway	Biological Process	THBS1
GO:0042026	5	protein refolding	Biological Process	HSPA1L
GO:0042026	5	protein refolding	Biological Process	HSPA9
GO:0042026	5	protein refolding	Biological Process	HSPA5
GO:0042026	5	protein refolding	Biological Process	HSPA8
GO:0042026	5	protein refolding	Biological Process	HSPA1A
GO:0042048	1	olfactory behavior	Biological Process	UBR3
GO:0042058	1	regulation of epidermal growth factor receptor signaling pathway	Biological Process	CEACAM1
GO:0042060	4	wound healing	Biological Process	DSP
GO:0042060	4	wound healing	Biological Process	KRT6A
GO:0042060	4	wound healing	Biological Process	PLEC
GO:0042060	4	wound healing	Biological Process	MTOR
GO:0042102	1	positive regulation of T cell proliferation	Biological Process	TFRC
GO:0042104	1	positive regulation of activated T cell proliferation	Biological Process	RPS3
GO:0042127	4	regulation of cell proliferation	Biological Process	JUP
GO:0042127	4	regulation of cell proliferation	Biological Process	TFRC
GO:0042127	4	regulation of cell proliferation	Biological Process	GNL3
GO:0042127	4	regulation of cell proliferation	Biological Process	SLC7A11
GO:0042129	1	regulation of T cell proliferation	Biological Process	CTNNB1
GO:0042130	2	negative regulation of T cell proliferation	Biological Process	GLMN
GO:0042130	2	negative regulation of T cell proliferation	Biological Process	ARG1
GO:0042147	1	retrograde transport, endosome to Golgi	Biological Process	TBC1D5
GO:0042149	1	cellular response to glucose starvation	Biological Process	HSPA5
GO:0042176	1	regulation of protein catabolic process	Biological Process	XPO1
GO:0042177	2	negative regulation of protein catabolic process	Biological Process	SERPINB12
GO:0042177	2	negative regulation of protein catabolic process	Biological Process	SF3B3
GO:0042220	3	response to cocaine	Biological Process	EFTUD2
GO:0042220	3	response to cocaine	Biological Process	HSPA5
GO:0042220	3	response to cocaine	Biological Process	MTOR
GO:0042246	1	tissue regeneration	Biological Process	GSN
GO:0042254	1	ribosome biogenesis	Biological Process	XPO1
GO:0042264	1	peptidyl-aspartic acid hydroxylation	Biological Process	ASPH
GO:0042273	1	ribosomal large subunit biogenesis	Biological Process	HEATR3
GO:0042274	1	ribosomal small subunit biogenesis	Biological Process	RPS15
GO:0042276	3	error-prone translesion synthesis	Biological Process	UBA52
GO:0042276	3	error-prone translesion synthesis	Biological Process	RFC1
GO:0042276	3	error-prone translesion synthesis	Biological Process	RPS27A
GO:0042307	2	positive regulation of protein import into nucleus	Biological Process	TRIM28
GO:0042307	2	positive regulation of protein import into nucleus	Biological Process	JUP
GO:0042327	2	positive regulation of phosphorylation	Biological Process	GLMN
GO:0042327	2	positive regulation of phosphorylation	Biological Process	THBS1
GO:0042407	3	cristae formation	Biological Process	IMMT
GO:0042407	3	cristae formation	Biological Process	ATP5F1A
GO:0042407	3	cristae formation	Biological Process	ATP5F1B
GO:0042416	1	dopamine biosynthetic process	Biological Process	SNCA
GO:0042473	1	outer ear morphogenesis	Biological Process	MAPK1
GO:0042475	2	odontogenesis of dentin-containing tooth	Biological Process	CTNNB1
GO:0042475	2	odontogenesis of dentin-containing tooth	Biological Process	BSG
GO:0042493	10	response to drug	Biological Process	CPT1A
GO:0042493	10	response to drug	Biological Process	CTNNB1
GO:0042493	10	response to drug	Biological Process	ABCC1
GO:0042493	10	response to drug	Biological Process	PDE3A
GO:0042493	10	response to drug	Biological Process	MYO6
GO:0042493	10	response to drug	Biological Process	COL18A1
GO:0042493	10	response to drug	Biological Process	XPO1
GO:0042493	10	response to drug	Biological Process	RPN2
GO:0042493	10	response to drug	Biological Process	THBS1
GO:0042493	10	response to drug	Biological Process	ATP1A1
GO:0042535	1	positive regulation of tumor necrosis factor biosynthetic process	Biological Process	THBS1
GO:0042542	2	response to hydrogen peroxide	Biological Process	HBA1
GO:0042542	2	response to hydrogen peroxide	Biological Process	CAT
GO:0042593	2	glucose homeostasis	Biological Process	FABP5
GO:0042593	2	glucose homeostasis	Biological Process	PARK7
GO:0042594	3	response to starvation	Biological Process	CAD
GO:0042594	3	response to starvation	Biological Process	PPARGC1A
GO:0042594	3	response to starvation	Biological Process	TBC1D5
GO:0042632	1	cholesterol homeostasis	Biological Process	LIMA1
GO:0042633	2	hair cycle	Biological Process	KRT16
GO:0042633	2	hair cycle	Biological Process	KRT14
GO:0042692	1	muscle cell differentiation	Biological Process	GLMN
GO:0042698	1	ovulation cycle	Biological Process	AXL
GO:0042733	1	embryonic digit morphogenesis	Biological Process	CTNNB1
GO:0042742	3	defense response to bacterium	Biological Process	S100A9
GO:0042742	3	defense response to bacterium	Biological Process	LYZ
GO:0042742	3	defense response to bacterium	Biological Process	DCD
GO:0042743	1	hydrogen peroxide metabolic process	Biological Process	PARK7
GO:0042744	2	hydrogen peroxide catabolic process	Biological Process	CAT
GO:0042744	2	hydrogen peroxide catabolic process	Biological Process	HBA1
GO:0042752	4	regulation of circadian rhythm	Biological Process	PRKDC
GO:0042752	4	regulation of circadian rhythm	Biological Process	CCAR2
GO:0042752	4	regulation of circadian rhythm	Biological Process	PPARGC1A
GO:0042752	4	regulation of circadian rhythm	Biological Process	NONO
GO:0042755	1	eating behavior	Biological Process	CPT1A
GO:0042769	4	DNA damage response, detection of DNA damage	Biological Process	RFC1
GO:0042769	4	DNA damage response, detection of DNA damage	Biological Process	RPS27A
GO:0042769	4	DNA damage response, detection of DNA damage	Biological Process	UBA52
GO:0042769	4	DNA damage response, detection of DNA damage	Biological Process	RPS3
GO:0042771	1	intrinsic apoptotic signaling pathway in response to DNA damage by p53 class mediator	Biological Process	MSH2
GO:0042775	1	mitochondrial ATP synthesis coupled electron transport	Biological Process	SNCA
GO:0042776	2	mitochondrial ATP synthesis coupled proton transport	Biological Process	ATP5F1A
GO:0042776	2	mitochondrial ATP synthesis coupled proton transport	Biological Process	ATP5F1B
GO:0042832	1	defense response to protozoan	Biological Process	ARG1
GO:0042908	1	xenobiotic transport	Biological Process	ABCC1
GO:0042981	5	regulation of apoptotic process	Biological Process	APAF1
GO:0042981	5	regulation of apoptotic process	Biological Process	DDX42
GO:0042981	5	regulation of apoptotic process	Biological Process	RPS3
GO:0042981	5	regulation of apoptotic process	Biological Process	ACTN4
GO:0042981	5	regulation of apoptotic process	Biological Process	ACTN1
GO:0042989	1	sequestering of actin monomers	Biological Process	GSN
GO:0043000	2	Golgi to plasma membrane CFTR protein transport	Biological Process	SEC16A
GO:0043000	2	Golgi to plasma membrane CFTR protein transport	Biological Process	KRT18
GO:0043001	3	Golgi to plasma membrane protein transport	Biological Process	ANK3
GO:0043001	3	Golgi to plasma membrane protein transport	Biological Process	SPTBN1
GO:0043001	3	Golgi to plasma membrane protein transport	Biological Process	NSF
GO:0043010	1	camera-type eye development	Biological Process	FKBP8
GO:0043011	1	myeloid dendritic cell differentiation	Biological Process	DHRS2
GO:0043030	1	regulation of macrophage activation	Biological Process	SNCA
GO:0043032	2	positive regulation of macrophage activation	Biological Process	THBS1
GO:0043032	2	positive regulation of macrophage activation	Biological Process	TNIP2
GO:0043044	1	ATP-dependent chromatin remodeling	Biological Process	HNRNPC
GO:0043045	1	DNA methylation involved in embryo development	Biological Process	TRIM28
GO:0043065	9	positive regulation of apoptotic process	Biological Process	RPS27A
GO:0043065	9	positive regulation of apoptotic process	Biological Process	PRKDC
[truncated: 1,483 more rows]

## Sheet: Represented_GO_and_Gene_BioID2
Table S1
ID	Freq	Ontology	Type	Gene
GO:0000018	1	regulation of DNA recombination	Biological Process	KPNA2
GO:0000019	1	regulation of mitotic recombination	Biological Process	RAD50
GO:0000027	3	ribosomal large subunit assembly	Biological Process	RPL10
GO:0000027	3	ribosomal large subunit assembly	Biological Process	BOP1
GO:0000027	3	ribosomal large subunit assembly	Biological Process	RPL12
GO:0000050	1	urea cycle	Biological Process	ASS1
GO:0000052	1	citrulline metabolic process	Biological Process	ASS1
GO:0000053	1	argininosuccinate metabolic process	Biological Process	ASS1
GO:0000055	3	ribosomal large subunit export from nucleus	Biological Process	NPM1
GO:0000055	3	ribosomal large subunit export from nucleus	Biological Process	NUP88
GO:0000055	3	ribosomal large subunit export from nucleus	Biological Process	RAN
GO:0000056	4	ribosomal small subunit export from nucleus	Biological Process	NPM1
GO:0000056	4	ribosomal small subunit export from nucleus	Biological Process	LTV1
GO:0000056	4	ribosomal small subunit export from nucleus	Biological Process	NUP88
GO:0000056	4	ribosomal small subunit export from nucleus	Biological Process	RAN
GO:0000060	3	protein import into nucleus, translocation	Biological Process	PHB2
GO:0000060	3	protein import into nucleus, translocation	Biological Process	RAN
GO:0000060	3	protein import into nucleus, translocation	Biological Process	KPNB1
GO:0000070	3	mitotic sister chromatid segregation	Biological Process	RAN
GO:0000070	3	mitotic sister chromatid segregation	Biological Process	BUB3
GO:0000070	3	mitotic sister chromatid segregation	Biological Process	ZNF207
GO:0000079	2	regulation of cyclin-dependent protein serine/threonine kinase activity	Biological Process	GTPBP4
GO:0000079	2	regulation of cyclin-dependent protein serine/threonine kinase activity	Biological Process	CCNB1
GO:0000082	1	G1/S transition of mitotic cell cycle	Biological Process	MCM7
GO:0000083	1	regulation of transcription involved in G1/S transition of mitotic cell cycle	Biological Process	PCNA
GO:0000086	9	G2/M transition of mitotic cell cycle	Biological Process	YWHAE
GO:0000086	9	G2/M transition of mitotic cell cycle	Biological Process	HSP90AA1
GO:0000086	9	G2/M transition of mitotic cell cycle	Biological Process	TUBB4B
GO:0000086	9	G2/M transition of mitotic cell cycle	Biological Process	TUBA1A
GO:0000086	9	G2/M transition of mitotic cell cycle	Biological Process	AURKA
GO:0000086	9	G2/M transition of mitotic cell cycle	Biological Process	CCNB1
GO:0000086	9	G2/M transition of mitotic cell cycle	Biological Process	CEP290
GO:0000086	9	G2/M transition of mitotic cell cycle	Biological Process	TUBB
GO:0000086	9	G2/M transition of mitotic cell cycle	Biological Process	DYNLL1
GO:0000122	20	negative regulation of transcription by RNA polymerase II	Biological Process	SQSTM1
GO:0000122	20	negative regulation of transcription by RNA polymerase II	Biological Process	HIST1H1C
GO:0000122	20	negative regulation of transcription by RNA polymerase II	Biological Process	LYAR
GO:0000122	20	negative regulation of transcription by RNA polymerase II	Biological Process	DNAJB1
GO:0000122	20	negative regulation of transcription by RNA polymerase II	Biological Process	RXRA
GO:0000122	20	negative regulation of transcription by RNA polymerase II	Biological Process	RPL10
GO:0000122	20	negative regulation of transcription by RNA polymerase II	Biological Process	EZR
GO:0000122	20	negative regulation of transcription by RNA polymerase II	Biological Process	HIST1H1B
GO:0000122	20	negative regulation of transcription by RNA polymerase II	Biological Process	SMAD3
GO:0000122	20	negative regulation of transcription by RNA polymerase II	Biological Process	CBX2
GO:0000122	20	negative regulation of transcription by RNA polymerase II	Biological Process	SNW1
GO:0000122	20	negative regulation of transcription by RNA polymerase II	Biological Process	STRAP
GO:0000122	20	negative regulation of transcription by RNA polymerase II	Biological Process	ZFHX4
GO:0000122	20	negative regulation of transcription by RNA polymerase II	Biological Process	HIST1H1E
GO:0000122	20	negative regulation of transcription by RNA polymerase II	Biological Process	TPR
GO:0000122	20	negative regulation of transcription by RNA polymerase II	Biological Process	RPL23
GO:0000122	20	negative regulation of transcription by RNA polymerase II	Biological Process	ENO1
GO:0000122	20	negative regulation of transcription by RNA polymerase II	Biological Process	UHRF1
GO:0000122	20	negative regulation of transcription by RNA polymerase II	Biological Process	RIF1
GO:0000122	20	negative regulation of transcription by RNA polymerase II	Biological Process	NR3C1
GO:0000132	1	establishment of mitotic spindle orientation	Biological Process	SPDL1
GO:0000154	1	rRNA modification	Biological Process	NAT10
GO:0000165	6	MAPK cascade	Biological Process	NF1
GO:0000165	6	MAPK cascade	Biological Process	MAPK1
GO:0000165	6	MAPK cascade	Biological Process	CALM1
GO:0000165	6	MAPK cascade	Biological Process	DUSP7
GO:0000165	6	MAPK cascade	Biological Process	GRIN2A
GO:0000165	6	MAPK cascade	Biological Process	YWHAE
GO:0000184	25	nuclear-transcribed mRNA catabolic process, nonsense-mediated decay	Biological Process	RPL37A
GO:0000184	25	nuclear-transcribed mRNA catabolic process, nonsense-mediated decay	Biological Process	RNPS1
GO:0000184	25	nuclear-transcribed mRNA catabolic process, nonsense-mediated decay	Biological Process	UPF2
GO:0000184	25	nuclear-transcribed mRNA catabolic process, nonsense-mediated decay	Biological Process	RPL35
GO:0000184	25	nuclear-transcribed mRNA catabolic process, nonsense-mediated decay	Biological Process	RPS21
GO:0000184	25	nuclear-transcribed mRNA catabolic process, nonsense-mediated decay	Biological Process	RPS25
GO:0000184	25	nuclear-transcribed mRNA catabolic process, nonsense-mediated decay	Biological Process	RPS26
GO:0000184	25	nuclear-transcribed mRNA catabolic process, nonsense-mediated decay	Biological Process	RPL38
GO:0000184	25	nuclear-transcribed mRNA catabolic process, nonsense-mediated decay	Biological Process	RPL13
GO:0000184	25	nuclear-transcribed mRNA catabolic process, nonsense-mediated decay	Biological Process	EIF4G1
GO:0000184	25	nuclear-transcribed mRNA catabolic process, nonsense-mediated decay	Biological Process	RPL17
GO:0000184	25	nuclear-transcribed mRNA catabolic process, nonsense-mediated decay	Biological Process	RPL23
GO:0000184	25	nuclear-transcribed mRNA catabolic process, nonsense-mediated decay	Biological Process	RPS12
GO:0000184	25	nuclear-transcribed mRNA catabolic process, nonsense-mediated decay	Biological Process	RPL22
GO:0000184	25	nuclear-transcribed mRNA catabolic process, nonsense-mediated decay	Biological Process	RPL9
GO:0000184	25	nuclear-transcribed mRNA catabolic process, nonsense-mediated decay	Biological Process	RPS3
GO:0000184	25	nuclear-transcribed mRNA catabolic process, nonsense-mediated decay	Biological Process	RPL10
GO:0000184	25	nuclear-transcribed mRNA catabolic process, nonsense-mediated decay	Biological Process	RPL12
GO:0000184	25	nuclear-transcribed mRNA catabolic process, nonsense-mediated decay	Biological Process	RPL19
GO:0000184	25	nuclear-transcribed mRNA catabolic process, nonsense-mediated decay	Biological Process	RPS11
GO:0000184	25	nuclear-transcribed mRNA catabolic process, nonsense-mediated decay	Biological Process	RPS23
GO:0000184	25	nuclear-transcribed mRNA catabolic process, nonsense-mediated decay	Biological Process	RPS4X
GO:0000184	25	nuclear-transcribed mRNA catabolic process, nonsense-mediated decay	Biological Process	RPL36
GO:0000184	25	nuclear-transcribed mRNA catabolic process, nonsense-mediated decay	Biological Process	RPS2
GO:0000184	25	nuclear-transcribed mRNA catabolic process, nonsense-mediated decay	Biological Process	RPS3A
GO:0000186	1	activation of MAPKK activity	Biological Process	TAOK1
GO:0000187	3	activation of MAPK activity	Biological Process	MAPK1
GO:0000187	3	activation of MAPK activity	Biological Process	TAOK1
GO:0000187	3	activation of MAPK activity	Biological Process	DUSP7
GO:0000188	1	inactivation of MAPK activity	Biological Process	DUSP7
GO:0000209	3	protein polyubiquitination	Biological Process	TAF1
GO:0000209	3	protein polyubiquitination	Biological Process	FBXW10
GO:0000209	3	protein polyubiquitination	Biological Process	RBBP6
GO:0000212	1	meiotic spindle organization	Biological Process	MYH9
GO:0000226	11	microtubule cytoskeleton organization	Biological Process	TAOK1
GO:0000226	11	microtubule cytoskeleton organization	Biological Process	TUBB
GO:0000226	11	microtubule cytoskeleton organization	Biological Process	MAP4
GO:0000226	11	microtubule cytoskeleton organization	Biological Process	CDC14A
GO:0000226	11	microtubule cytoskeleton organization	Biological Process	TUBB4B
GO:0000226	11	microtubule cytoskeleton organization	Biological Process	TUBA1A
GO:0000226	11	microtubule cytoskeleton organization	Biological Process	GAPDH
GO:0000226	11	microtubule cytoskeleton organization	Biological Process	CAMSAP1
GO:0000226	11	microtubule cytoskeleton organization	Biological Process	PARD3B
GO:0000226	11	microtubule cytoskeleton organization	Biological Process	TUBA1B
GO:0000226	11	microtubule cytoskeleton organization	Biological Process	DISC1
GO:0000245	2	spliceosomal complex assembly	Biological Process	DDX39B
GO:0000245	2	spliceosomal complex assembly	Biological Process	SMN1
GO:0000278	12	mitotic cell cycle	Biological Process	TUBB
GO:0000278	12	mitotic cell cycle	Biological Process	KIF2C
GO:0000278	12	mitotic cell cycle	Biological Process	CDC5L
GO:0000278	12	mitotic cell cycle	Biological Process	CCNB1
GO:0000278	12	mitotic cell cycle	Biological Process	RAN
GO:0000278	12	mitotic cell cycle	Biological Process	NUP88
GO:0000278	12	mitotic cell cycle	Biological Process	TUBA1A
GO:0000278	12	mitotic cell cycle	Biological Process	NUP214
GO:0000278	12	mitotic cell cycle	Biological Process	AURKA
GO:0000278	12	mitotic cell cycle	Biological Process	CDC14A
GO:0000278	12	mitotic cell cycle	Biological Process	TUBB4B
GO:0000278	12	mitotic cell cycle	Biological Process	TUBA1B
GO:0000281	1	mitotic cytokinesis	Biological Process	CFL1
GO:0000289	1	nuclear-transcribed mRNA poly(A) tail shortening	Biological Process	TNKS1BP1
GO:0000302	1	response to reactive oxygen species	Biological Process	GSTP1
GO:0000375	1	RNA splicing, via transesterification reactions	Biological Process	BCAS2
GO:0000380	3	alternative mRNA splicing, via spliceosome	Biological Process	RSRC1
GO:0000380	3	alternative mRNA splicing, via spliceosome	Biological Process	SFSWAP
GO:0000380	3	alternative mRNA splicing, via spliceosome	Biological Process	DDX17
GO:0000381	5	regulation of alternative mRNA splicing, via spliceosome	Biological Process	HNRNPL
GO:0000381	5	regulation of alternative mRNA splicing, via spliceosome	Biological Process	SREK1
GO:0000381	5	regulation of alternative mRNA splicing, via spliceosome	Biological Process	PTBP1
GO:0000381	5	regulation of alternative mRNA splicing, via spliceosome	Biological Process	RNPS1
GO:0000381	5	regulation of alternative mRNA splicing, via spliceosome	Biological Process	DDX17
GO:0000387	3	spliceosomal snRNP assembly	Biological Process	SMN1
GO:0000387	3	spliceosomal snRNP assembly	Biological Process	STRAP
GO:0000387	3	spliceosomal snRNP assembly	Biological Process	SART1
GO:0000395	1	mRNA 5'-splice site recognition	Biological Process	SFSWAP
GO:0000398	25	mRNA splicing, via spliceosome	Biological Process	CWC25
GO:0000398	25	mRNA splicing, via spliceosome	Biological Process	RNPS1
GO:0000398	25	mRNA splicing, via spliceosome	Biological Process	SART1
GO:0000398	25	mRNA splicing, via spliceosome	Biological Process	PCBP2
GO:0000398	25	mRNA splicing, via spliceosome	Biological Process	HNRNPK
GO:0000398	25	mRNA splicing, via spliceosome	Biological Process	PCBP1
GO:0000398	25	mRNA splicing, via spliceosome	Biological Process	SNW1
GO:0000398	25	mRNA splicing, via spliceosome	Biological Process	HNRNPL
GO:0000398	25	mRNA splicing, via spliceosome	Biological Process	RSRC1
GO:0000398	25	mRNA splicing, via spliceosome	Biological Process	CDC5L
GO:0000398	25	mRNA splicing, via spliceosome	Biological Process	DDX46
GO:0000398	25	mRNA splicing, via spliceosome	Biological Process	LSM2
GO:0000398	25	mRNA splicing, via spliceosome	Biological Process	HSPA8
GO:0000398	25	mRNA splicing, via spliceosome	Biological Process	BCAS2
GO:0000398	25	mRNA splicing, via spliceosome	Biological Process	U2AF2
GO:0000398	25	mRNA splicing, via spliceosome	Biological Process	FRG1
GO:0000398	25	mRNA splicing, via spliceosome	Biological Process	SRSF11
GO:0000398	25	mRNA splicing, via spliceosome	Biological Process	DHX15
GO:0000398	25	mRNA splicing, via spliceosome	Biological Process	SRRM2
GO:0000398	25	mRNA splicing, via spliceosome	Biological Process	SNU13
GO:0000398	25	mRNA splicing, via spliceosome	Biological Process	PTBP1
GO:0000398	25	mRNA splicing, via spliceosome	Biological Process	PRPF38A
GO:0000398	25	mRNA splicing, via spliceosome	Biological Process	HNRNPF
GO:0000398	25	mRNA splicing, via spliceosome	Biological Process	DDX39B
GO:0000398	25	mRNA splicing, via spliceosome	Biological Process	HNRNPH1
GO:0000413	2	protein peptidyl-prolyl isomerization	Biological Process	PPIA
GO:0000413	2	protein peptidyl-prolyl isomerization	Biological Process	RANBP2
GO:0000422	1	autophagy of mitochondrion	Biological Process	SQSTM1
GO:0000423	1	mitophagy	Biological Process	SQSTM1
GO:0000447	1	endonucleolytic cleavage in ITS1 to separate SSU-rRNA from 5.8S rRNA and LSU-rRNA from tricistronic rRNA transcript (SSU-rRNA, 5.8S rRNA, LSU-rRNA)	Biological Process	RPS21
GO:0000448	1	cleavage in ITS2 between 5.8S rRNA and LSU-rRNA of tricistronic rRNA transcript (SSU-rRNA, 5.8S rRNA, LSU-rRNA)	Biological Process	BOP1
GO:0000453	1	enzyme-directed rRNA 2'-O-methylation	Biological Process	FTSJ3
GO:0000461	1	endonucleolytic cleavage to generate mature 3'-end of SSU-rRNA from (SSU-rRNA, 5.8S rRNA, LSU-rRNA)	Biological Process	RPS21
GO:0000463	5	maturation of LSU-rRNA from tricistronic rRNA transcript (SSU-rRNA, 5.8S rRNA, LSU-rRNA)	Biological Process	GTPBP4
GO:0000463	5	maturation of LSU-rRNA from tricistronic rRNA transcript (SSU-rRNA, 5.8S rRNA, LSU-rRNA)	Biological Process	FTSJ3
GO:0000463	5	maturation of LSU-rRNA from tricistronic rRNA transcript (SSU-rRNA, 5.8S rRNA, LSU-rRNA)	Biological Process	BOP1
GO:0000463	5	maturation of LSU-rRNA from tricistronic rRNA transcript (SSU-rRNA, 5.8S rRNA, LSU-rRNA)	Biological Process	PES1
GO:0000463	5	maturation of LSU-rRNA from tricistronic rRNA transcript (SSU-rRNA, 5.8S rRNA, LSU-rRNA)	Biological Process	RPL35
GO:0000466	2	maturation of 5.8S rRNA from tricistronic rRNA transcript (SSU-rRNA, 5.8S rRNA, LSU-rRNA)	Biological Process	PES1
GO:0000466	2	maturation of 5.8S rRNA from tricistronic rRNA transcript (SSU-rRNA, 5.8S rRNA, LSU-rRNA)	Biological Process	FTSJ3
GO:0000469	1	cleavage involved in rRNA processing	Biological Process	NHP2
GO:0000470	2	maturation of LSU-rRNA	Biological Process	NHP2
GO:0000470	2	maturation of LSU-rRNA	Biological Process	SNU13
GO:0000481	1	maturation of 5S rRNA	Biological Process	SART1
GO:0000492	3	box C/D snoRNP assembly	Biological Process	RUVBL1
GO:0000492	3	box C/D snoRNP assembly	Biological Process	RUVBL2
GO:0000492	3	box C/D snoRNP assembly	Biological Process	SNU13
GO:0000722	2	telomere maintenance via recombination	Biological Process	SMC5
GO:0000722	2	telomere maintenance via recombination	Biological Process	RAD50
GO:0000723	4	telomere maintenance	Biological Process	POLD3
GO:0000723	4	telomere maintenance	Biological Process	RAD50
GO:0000723	4	telomere maintenance	Biological Process	PCNA
GO:0000723	4	telomere maintenance	Biological Process	RIF1
GO:0000724	3	double-strand break repair via homologous recombination	Biological Process	SMC5
GO:0000724	3	double-strand break repair via homologous recombination	Biological Process	RAD50
GO:0000724	3	double-strand break repair via homologous recombination	Biological Process	WDR48
GO:0000729	1	DNA double-strand break processing	Biological Process	RAD50
GO:0000731	1	DNA synthesis involved in DNA repair	Biological Process	POLD3
GO:0000902	1	cell morphogenesis	Biological Process	CAPZB
GO:0001188	1	RNA polymerase I preinitiation complex assembly	Biological Process	POLR1E
GO:0001207	1	histone displacement	Biological Process	BRDT
GO:0001501	3	skeletal system development	Biological Process	RPL38
GO:0001501	3	skeletal system development	Biological Process	PRDX1
GO:0001501	3	skeletal system development	Biological Process	TCOF1
GO:0001503	1	ossification	Biological Process	RPL38
GO:0001505	1	regulation of neurotransmitter levels	Biological Process	DVL1
GO:0001508	1	action potential	Biological Process	KCNB1
GO:0001514	1	selenocysteine incorporation	Biological Process	EEFSEC
GO:0001516	1	prostaglandin biosynthetic process	Biological Process	MIF
GO:0001523	1	retinoid metabolic process	Biological Process	SDC1
GO:0001525	2	angiogenesis	Biological Process	NCL
GO:0001525	2	angiogenesis	Biological Process	MYH9
GO:0001541	1	ovarian follicle development	Biological Process	TAF4
GO:0001556	1	oocyte maturation	Biological Process	CCNB1
GO:0001558	1	regulation of cell growth	Biological Process	KIAA1109
GO:0001578	1	microtubule bundle formation	Biological Process	ZNF207
GO:0001649	4	osteoblast differentiation	Biological Process	FASN
GO:0001649	4	osteoblast differentiation	Biological Process	NF1
GO:0001649	4	osteoblast differentiation	Biological Process	GTPBP4
GO:0001649	4	osteoblast differentiation	Biological Process	IBSP
GO:0001656	1	metanephros development	Biological Process	NF1
GO:0001657	2	ureteric bud development	Biological Process	SDC1
GO:0001657	2	ureteric bud development	Biological Process	SMAD3
GO:0001662	2	behavioral fear response	Biological Process	VDAC3
GO:0001662	2	behavioral fear response	Biological Process	EIF4G1
GO:0001666	6	response to hypoxia	Biological Process	LDHA
GO:0001666	6	response to hypoxia	Biological Process	NF1
GO:0001666	6	response to hypoxia	Biological Process	PDLIM1
GO:0001666	6	response to hypoxia	Biological Process	PKM
GO:0001666	6	response to hypoxia	Biological Process	SMAD3
GO:0001666	6	response to hypoxia	Biological Process	ADSL
GO:0001675	1	acrosome assembly	Biological Process	KNL1
GO:0001701	6	in utero embryonic development	Biological Process	RBBP6
GO:0001701	6	in utero embryonic development	Biological Process	CCNB1
GO:0001701	6	in utero embryonic development	Biological Process	SMAD3
GO:0001701	6	in utero embryonic development	Biological Process	RXRA
GO:0001701	6	in utero embryonic development	Biological Process	MYH9
GO:0001701	6	in utero embryonic development	Biological Process	EIF2S2
GO:0001707	1	mesoderm formation	Biological Process	SMAD3
GO:0001731	3	formation of translation preinitiation complex	Biological Process	EIF5
GO:0001731	3	formation of translation preinitiation complex	Biological Process	EIF4B
GO:0001731	3	formation of translation preinitiation complex	Biological Process	EIF2S3
GO:0001755	1	neural crest cell migration	Biological Process	CFL1
GO:0001756	1	somitogenesis	Biological Process	SMAD3
GO:0001763	1	morphogenesis of a branching structure	Biological Process	COL13A1
GO:0001764	1	neuron migration	Biological Process	DISC1
GO:0001768	1	establishment of T cell polarity	Biological Process	MYH9
GO:0001816	1	cytokine production	Biological Process	S100A8
GO:0001822	1	kidney development	Biological Process	ASS1
GO:0001837	1	epithelial to mesenchymal transition	Biological Process	DDX17
GO:0001842	1	neural fold formation	Biological Process	CFL1
GO:0001843	1	neural tube closure	Biological Process	DVL2
GO:0001867	1	complement activation, lectin pathway	Biological Process	KRT1
GO:0001889	6	liver development	Biological Process	UPF2
GO:0001889	6	liver development	Biological Process	ASS1
GO:0001889	6	liver development	Biological Process	NF1
GO:0001889	6	liver development	Biological Process	SMAD3
GO:0001889	6	liver development	Biological Process	PKM
GO:0001889	6	liver development	Biological Process	DDX39B
GO:0001890	1	placenta development	Biological Process	HSP90AB1
GO:0001893	1	maternal placenta development	Biological Process	RXRA
GO:0001894	1	tissue homeostasis	Biological Process	ACACA
GO:0001895	6	retina homeostasis	Biological Process	PRDX1
GO:0001895	6	retina homeostasis	Biological Process	LYZ
GO:0001895	6	retina homeostasis	Biological Process	BBS1
GO:0001895	6	retina homeostasis	Biological Process	ALB
GO:0001895	6	retina homeostasis	Biological Process	HSPB1
GO:0001895	6	retina homeostasis	Biological Process	KRT1
GO:0001899	1	negative regulation of cytolysis by symbiont of host cells	Biological Process	KRT6A
GO:0001932	1	regulation of protein phosphorylation	Biological Process	HSPB1
GO:0001933	1	negative regulation of protein phosphorylation	Biological Process	CCNB1
GO:0001934	7	positive regulation of protein phosphorylation	Biological Process	DVL2
GO:0001934	7	positive regulation of protein phosphorylation	Biological Process	SQSTM1
GO:0001934	7	positive regulation of protein phosphorylation	Biological Process	DVL1
GO:0001934	7	positive regulation of protein phosphorylation	Biological Process	CRH
GO:0001934	7	positive regulation of protein phosphorylation	Biological Process	DVL3
GO:0001934	7	positive regulation of protein phosphorylation	Biological Process	RACK1
GO:0001934	7	positive regulation of protein phosphorylation	Biological Process	HSP90AA1
GO:0001937	1	negative regulation of endothelial cell proliferation	Biological Process	NF1
GO:0001938	1	positive regulation of endothelial cell proliferation	Biological Process	NF1
GO:0001947	1	heart looping	Biological Process	SMAD3
GO:0001951	1	intestinal D-glucose absorption	Biological Process	EZR
GO:0001952	1	regulation of cell-matrix adhesion	Biological Process	NF1
GO:0001953	1	negative regulation of cell-matrix adhesion	Biological Process	NF1
GO:0001954	1	positive regulation of cell-matrix adhesion	Biological Process	PLEKHA2
GO:0001955	1	blood vessel maturation	Biological Process	ANKRD17
GO:0001958	1	endochondral ossification	Biological Process	COL13A1
GO:0001963	1	synaptic transmission, dopaminergic	Biological Process	CRH
GO:0001964	1	startle response	Biological Process	GRIN2A
GO:0001975	3	response to amphetamine	Biological Process	GRIN2A
GO:0001975	3	response to amphetamine	Biological Process	CALM1
GO:0001975	3	response to amphetamine	Biological Process	RANBP2
GO:0002009	2	morphogenesis of an epithelium	Biological Process	KRT16
GO:0002009	2	morphogenesis of an epithelium	Biological Process	KRT6A
GO:0002027	1	regulation of heart rate	Biological Process	CALM1
GO:0002040	1	sprouting angiogenesis	Biological Process	ADGRA2
GO:0002052	1	positive regulation of neuroblast proliferation	Biological Process	DISC1
GO:0002076	1	osteoblast development	Biological Process	SMAD3
GO:0002176	1	male germ cell proliferation	Biological Process	EIF2S2
GO:0002181	11	cytoplasmic translation	Biological Process	RPL26L1
GO:0002181	11	cytoplasmic translation	Biological Process	ZC3H15
GO:0002181	11	cytoplasmic translation	Biological Process	EIF4B
GO:0002181	11	cytoplasmic translation	Biological Process	RPL36
GO:0002181	11	cytoplasmic translation	Biological Process	RPL19
GO:0002181	11	cytoplasmic translation	Biological Process	RPS21
GO:0002181	11	cytoplasmic translation	Biological Process	RPL17
GO:0002181	11	cytoplasmic translation	Biological Process	RPL9
GO:0002181	11	cytoplasmic translation	Biological Process	RPL38
GO:0002181	11	cytoplasmic translation	Biological Process	RPS23
GO:0002181	11	cytoplasmic translation	Biological Process	RPS26
GO:0002191	1	cap-dependent translational initiation	Biological Process	EIF4G1
GO:0002218	1	activation of innate immune response	Biological Process	NONO
GO:0002223	1	stimulatory C-type lectin receptor signaling pathway	Biological Process	MUC19
GO:0002224	2	toll-like receptor signaling pathway	Biological Process	S100A8
GO:0002224	2	toll-like receptor signaling pathway	Biological Process	FGA
GO:0002244	1	hematopoietic progenitor cell differentiation	Biological Process	EEF2
GO:0002250	2	adaptive immune response	Biological Process	FGA
GO:0002250	2	adaptive immune response	Biological Process	ERAP2
GO:0002376	1	immune system process	Biological Process	SQSTM1
GO:0002474	1	antigen processing and presentation of peptide antigen via MHC class I	Biological Process	ERAP2
GO:0002520	1	immune system development	Biological Process	SMAD3
GO:0002523	1	leukocyte migration involved in inflammatory response	Biological Process	S100A8
GO:0002526	1	acute inflammatory response	Biological Process	S100A8
GO:0002544	1	chronic inflammatory response	Biological Process	S100A8
GO:0002576	8	platelet degranulation	Biological Process	TLN1
GO:0002576	8	platelet degranulation	Biological Process	FGA
GO:0002576	8	platelet degranulation	Biological Process	CALM1
GO:0002576	8	platelet degranulation	Biological Process	ALDOA
GO:0002576	8	platelet degranulation	Biological Process	TTN
GO:0002576	8	platelet degranulation	Biological Process	TAGLN2
GO:0002576	8	platelet degranulation	Biological Process	ALB
GO:0002576	8	platelet degranulation	Biological Process	FLNA
GO:0002674	1	negative regulation of acute inflammatory response	Biological Process	GSTP1
GO:0002793	1	positive regulation of peptide secretion	Biological Process	S100A8
GO:0002906	1	negative regulation of mature B cell apoptotic process	Biological Process	MIF
GO:0002931	2	response to ischemia	Biological Process	EEF2
GO:0002931	2	response to ischemia	Biological Process	SQSTM1
GO:0003009	1	skeletal muscle contraction	Biological Process	EEF2
GO:0003064	1	regulation of heart rate by hormone	Biological Process	YWHAE
GO:0003085	1	negative regulation of systemic arterial blood pressure	Biological Process	CRH
GO:0003091	1	renal water homeostasis	Biological Process	PRKAR2A
GO:0003151	1	outflow tract morphogenesis	Biological Process	DVL2
GO:0003300	1	cardiac muscle hypertrophy	Biological Process	TTN
GO:0003334	3	keratinocyte development	Biological Process	FLNB
GO:0003334	3	keratinocyte development	Biological Process	PALLD
GO:0003334	3	keratinocyte development	Biological Process	IFT74
GO:0003336	1	corneocyte desquamation	Biological Process	CDSN
GO:0003376	1	sphingosine-1-phosphate receptor signaling pathway	Biological Process	EZR
GO:0003382	2	epithelial cell morphogenesis	Biological Process	FLNB
GO:0003382	2	epithelial cell morphogenesis	Biological Process	PALLD
GO:0003400	1	regulation of COPII vesicle coating	Biological Process	SEC23B
GO:0005513	1	detection of calcium ion	Biological Process	CALM1
GO:0005975	1	carbohydrate metabolic process	Biological Process	GANAB
GO:0005977	1	glycogen metabolic process	Biological Process	PPP1CB
GO:0006000	1	fructose metabolic process	Biological Process	ALDOA
GO:0006015	1	5-phosphoribose 1-diphosphate biosynthetic process	Biological Process	PRPS1
GO:0006024	2	glycosaminoglycan biosynthetic process	Biological Process	GALNT5
GO:0006024	2	glycosaminoglycan biosynthetic process	Biological Process	SDC1
GO:0006027	1	glycosaminoglycan catabolic process	Biological Process	SDC1
GO:0006084	3	acetyl-CoA metabolic process	Biological Process	ACACB
GO:0006084	3	acetyl-CoA metabolic process	Biological Process	ACACA
GO:0006084	3	acetyl-CoA metabolic process	Biological Process	FASN
GO:0006085	1	acetyl-CoA biosynthetic process	Biological Process	ACLY
GO:0006089	1	lactate metabolic process	Biological Process	LDHA
GO:0006090	1	pyruvate metabolic process	Biological Process	LDHA
GO:0006094	4	gluconeogenesis	Biological Process	ENO1
GO:0006094	4	gluconeogenesis	Biological Process	ALDOA
GO:0006094	4	gluconeogenesis	Biological Process	TPI1
GO:0006094	4	gluconeogenesis	Biological Process	GAPDH
GO:0006096	5	glycolytic process	Biological Process	TPI1
GO:0006096	5	glycolytic process	Biological Process	ALDOA
GO:0006096	5	glycolytic process	Biological Process	LDHA
GO:0006096	5	glycolytic process	Biological Process	PKM
GO:0006096	5	glycolytic process	Biological Process	GAPDH
GO:0006101	1	citrate metabolic process	Biological Process	ACLY
GO:0006107	1	oxaloacetate metabolic process	Biological Process	ACLY
GO:0006111	1	regulation of gluconeogenesis	Biological Process	RANBP2
GO:0006139	1	nucleobase-containing compound metabolic process	Biological Process	CTPS1
GO:0006144	1	purine nucleobase metabolic process	Biological Process	PRPS1
GO:0006164	2	purine nucleotide biosynthetic process	Biological Process	PRPS1
GO:0006164	2	purine nucleotide biosynthetic process	Biological Process	ADSL
GO:0006167	1	AMP biosynthetic process	Biological Process	ADSL
GO:0006189	2	'de novo' IMP biosynthetic process	Biological Process	PAICS
GO:0006189	2	'de novo' IMP biosynthetic process	Biological Process	ADSL
GO:0006198	1	cAMP catabolic process	Biological Process	PDE4A
GO:0006221	1	pyrimidine nucleotide biosynthetic process	Biological Process	PRPS1
GO:0006241	1	CTP biosynthetic process	Biological Process	CTPS1
GO:0006259	2	DNA metabolic process	Biological Process	RAN
GO:0006259	2	DNA metabolic process	Biological Process	KPNA2
GO:0006260	4	DNA replication	Biological Process	MCM7
GO:0006260	4	DNA replication	Biological Process	RBBP6
GO:0006260	4	DNA replication	Biological Process	NAP1L1
GO:0006260	4	DNA replication	Biological Process	RAD50
GO:0006268	1	DNA unwinding involved in DNA replication	Biological Process	MCM7
GO:0006270	1	DNA replication initiation	Biological Process	MCM7
GO:0006272	1	leading strand elongation	Biological Process	PCNA
GO:0006275	2	regulation of DNA replication	Biological Process	ANKRD17
GO:0006275	2	regulation of DNA replication	Biological Process	RBBP6
GO:0006278	1	RNA-dependent DNA biosynthetic process	Biological Process	PPIA
GO:0006281	9	DNA repair	Biological Process	UHRF1
GO:0006281	9	DNA repair	Biological Process	CDC5L
GO:0006281	9	DNA repair	Biological Process	RPS3
GO:0006281	9	DNA repair	Biological Process	RAD50
GO:0006281	9	DNA repair	Biological Process	RUVBL1
GO:0006281	9	DNA repair	Biological Process	RUVBL2
GO:0006281	9	DNA repair	Biological Process	NONO
GO:0006281	9	DNA repair	Biological Process	NPM1
GO:0006281	9	DNA repair	Biological Process	TAOK1
GO:0006283	2	transcription-coupled nucleotide-excision repair	Biological Process	POLD3
GO:0006283	2	transcription-coupled nucleotide-excision repair	Biological Process	PCNA
GO:0006296	2	nucleotide-excision repair, DNA incision, 5'-to lesion	Biological Process	POLD3
GO:0006296	2	nucleotide-excision repair, DNA incision, 5'-to lesion	Biological Process	PCNA
GO:0006297	2	nucleotide-excision repair, DNA gap filling	Biological Process	POLD3
GO:0006297	2	nucleotide-excision repair, DNA gap filling	Biological Process	PCNA
GO:0006298	2	mismatch repair	Biological Process	POLD3
GO:0006298	2	mismatch repair	Biological Process	PCNA
GO:0006302	3	double-strand break repair	Biological Process	TNKS1BP1
GO:0006302	3	double-strand break repair	Biological Process	RAD50
GO:0006302	3	double-strand break repair	Biological Process	ACTR5
GO:0006303	3	double-strand break repair via nonhomologous end joining	Biological Process	RAD50
GO:0006303	3	double-strand break repair via nonhomologous end joining	Biological Process	SMC5
GO:0006303	3	double-strand break repair via nonhomologous end joining	Biological Process	RIF1
GO:0006309	1	apoptotic DNA fragmentation	Biological Process	KPNB1
GO:0006310	5	DNA recombination	Biological Process	ACTR5
GO:0006310	5	DNA recombination	Biological Process	RUVBL1
GO:0006310	5	DNA recombination	Biological Process	RAD50
GO:0006310	5	DNA recombination	Biological Process	NONO
GO:0006310	5	DNA recombination	Biological Process	RUVBL2
GO:0006325	6	chromatin organization	Biological Process	CBX2
GO:0006325	6	chromatin organization	Biological Process	RSBN1
GO:0006325	6	chromatin organization	Biological Process	HIST1H2AA
GO:0006325	6	chromatin organization	Biological Process	NR3C1
GO:0006325	6	chromatin organization	Biological Process	GPX4
GO:0006325	6	chromatin organization	Biological Process	HIST1H1B
GO:0006334	5	nucleosome assembly	Biological Process	NAP1L1
GO:0006334	5	nucleosome assembly	Biological Process	HIST1H1C
GO:0006334	5	nucleosome assembly	Biological Process	HIST1H1B
GO:0006334	5	nucleosome assembly	Biological Process	NPM1
GO:0006334	5	nucleosome assembly	Biological Process	HIST1H1E
GO:0006338	4	chromatin remodeling	Biological Process	RUVBL1
GO:0006338	4	chromatin remodeling	Biological Process	NPM1
GO:0006338	4	chromatin remodeling	Biological Process	RUVBL2
GO:0006338	4	chromatin remodeling	Biological Process	BRDT
GO:0006348	1	chromatin silencing at telomere	Biological Process	RIF1
GO:0006351	2	transcription, DNA-templated	Biological Process	NR3C1
GO:0006351	2	transcription, DNA-templated	Biological Process	RNPS1
GO:0006352	2	DNA-templated transcription, initiation	Biological Process	TAF1
GO:0006352	2	DNA-templated transcription, initiation	Biological Process	TAF4
GO:0006353	1	DNA-templated transcription, termination	Biological Process	SMN1
GO:0006355	11	regulation of transcription, DNA-templated	Biological Process	NSD3
GO:0006355	11	regulation of transcription, DNA-templated	Biological Process	NR3C1
GO:0006355	11	regulation of transcription, DNA-templated	Biological Process	HIST1H1B
GO:0006355	11	regulation of transcription, DNA-templated	Biological Process	EDF1
GO:0006355	11	regulation of transcription, DNA-templated	Biological Process	TAF1
GO:0006355	11	regulation of transcription, DNA-templated	Biological Process	ZNF207
GO:0006355	11	regulation of transcription, DNA-templated	Biological Process	CSDE1
GO:0006355	11	regulation of transcription, DNA-templated	Biological Process	BRDT
GO:0006355	11	regulation of transcription, DNA-templated	Biological Process	HIST1H1E
GO:0006355	11	regulation of transcription, DNA-templated	Biological Process	PDLIM1
GO:0006355	11	regulation of transcription, DNA-templated	Biological Process	HIST1H1C
GO:0006357	14	regulation of transcription by RNA polymerase II	Biological Process	ZNF609
GO:0006357	14	regulation of transcription by RNA polymerase II	Biological Process	RUVBL1
GO:0006357	14	regulation of transcription by RNA polymerase II	Biological Process	ADNP
GO:0006357	14	regulation of transcription by RNA polymerase II	Biological Process	SUB1
GO:0006357	14	regulation of transcription by RNA polymerase II	Biological Process	DDX17
GO:0006357	14	regulation of transcription by RNA polymerase II	Biological Process	NPM1
GO:0006357	14	regulation of transcription by RNA polymerase II	Biological Process	THAP5
GO:0006357	14	regulation of transcription by RNA polymerase II	Biological Process	ZC3H15
GO:0006357	14	regulation of transcription by RNA polymerase II	Biological Process	NONO
GO:0006357	14	regulation of transcription by RNA polymerase II	Biological Process	ZNF415
GO:0006357	14	regulation of transcription by RNA polymerase II	Biological Process	RUVBL2
GO:0006357	14	regulation of transcription by RNA polymerase II	Biological Process	TOE1
GO:0006357	14	regulation of transcription by RNA polymerase II	Biological Process	SMAD3
GO:0006357	14	regulation of transcription by RNA polymerase II	Biological Process	SNW1
GO:0006361	3	transcription initiation from RNA polymerase I promoter	Biological Process	CD3EAP
GO:0006361	3	transcription initiation from RNA polymerase I promoter	Biological Process	TWISTNB
GO:0006361	3	transcription initiation from RNA polymerase I promoter	Biological Process	POLR1E
GO:0006363	3	termination of RNA polymerase I transcription	Biological Process	TWISTNB
GO:0006363	3	termination of RNA polymerase I transcription	Biological Process	POLR1E
GO:0006363	3	termination of RNA polymerase I transcription	Biological Process	CD3EAP
GO:0006364	11	rRNA processing	Biological Process	DDX17
GO:0006364	11	rRNA processing	Biological Process	PES1
GO:0006364	11	rRNA processing	Biological Process	LYAR
GO:0006364	11	rRNA processing	Biological Process	SNU13
GO:0006364	11	rRNA processing	Biological Process	BOP1
GO:0006364	11	rRNA processing	Biological Process	NOP58
GO:0006364	11	rRNA processing	Biological Process	FRG1
GO:0006364	11	rRNA processing	Biological Process	DDX27
GO:0006364	11	rRNA processing	Biological Process	RPS2
GO:0006364	11	rRNA processing	Biological Process	NOP56
GO:0006364	11	rRNA processing	Biological Process	DDX47
GO:0006366	7	transcription by RNA polymerase II	Biological Process	DVL1
GO:0006366	7	transcription by RNA polymerase II	Biological Process	NELFE
GO:0006366	7	transcription by RNA polymerase II	Biological Process	SMAD3
GO:0006366	7	transcription by RNA polymerase II	Biological Process	TAF1
GO:0006366	7	transcription by RNA polymerase II	Biological Process	NR3C1
GO:0006366	7	transcription by RNA polymerase II	Biological Process	DVL2
GO:0006366	7	transcription by RNA polymerase II	Biological Process	TAF4
GO:0006367	5	transcription initiation from RNA polymerase II promoter	Biological Process	RXRA
GO:0006367	5	transcription initiation from RNA polymerase II promoter	Biological Process	SNW1
GO:0006367	5	transcription initiation from RNA polymerase II promoter	Biological Process	TAF4
GO:0006367	5	transcription initiation from RNA polymerase II promoter	Biological Process	NR3C1
GO:0006367	5	transcription initiation from RNA polymerase II promoter	Biological Process	TAF1
GO:0006368	1	transcription elongation from RNA polymerase II promoter	Biological Process	NELFE
GO:0006376	2	mRNA splice site selection	Biological Process	LUC7L
GO:0006376	2	mRNA splice site selection	Biological Process	LUC7L2
GO:0006396	6	RNA processing	Biological Process	HNRNPF
GO:0006396	6	RNA processing	Biological Process	HNRNPK
GO:0006396	6	RNA processing	Biological Process	DDX17
GO:0006396	6	RNA processing	Biological Process	HNRNPL
GO:0006396	6	RNA processing	Biological Process	RBM39
GO:0006396	6	RNA processing	Biological Process	HNRNPH1
GO:0006397	14	mRNA processing	Biological Process	NONO
GO:0006397	14	mRNA processing	Biological Process	RBBP6
GO:0006397	14	mRNA processing	Biological Process	CPSF6
GO:0006397	14	mRNA processing	Biological Process	SRSF11
GO:0006397	14	mRNA processing	Biological Process	SREK1IP1
GO:0006397	14	mRNA processing	Biological Process	U2AF2
GO:0006397	14	mRNA processing	Biological Process	SREK1
GO:0006397	14	mRNA processing	Biological Process	RBM39
GO:0006397	14	mRNA processing	Biological Process	BRDT
GO:0006397	14	mRNA processing	Biological Process	DDX47
GO:0006397	14	mRNA processing	Biological Process	PTBP1
GO:0006397	14	mRNA processing	Biological Process	ARL6IP4
GO:0006397	14	mRNA processing	Biological Process	DHX15
GO:0006397	14	mRNA processing	Biological Process	RBM27
GO:0006402	2	mRNA catabolic process	Biological Process	HSPA1A
GO:0006402	2	mRNA catabolic process	Biological Process	RNH1
GO:0006404	1	RNA import into nucleus	Biological Process	TPR
GO:0006405	5	RNA export from nucleus	Biological Process	SRSF11
GO:0006405	5	RNA export from nucleus	Biological Process	U2AF2
GO:0006405	5	RNA export from nucleus	Biological Process	TPR
GO:0006405	5	RNA export from nucleus	Biological Process	DDX39B
GO:0006405	5	RNA export from nucleus	Biological Process	RNPS1
GO:0006406	9	mRNA export from nucleus	Biological Process	TPR
GO:0006406	9	mRNA export from nucleus	Biological Process	SRSF11
GO:0006406	9	mRNA export from nucleus	Biological Process	U2AF2
GO:0006406	9	mRNA export from nucleus	Biological Process	UPF2
GO:0006406	9	mRNA export from nucleus	Biological Process	NUP88
GO:0006406	9	mRNA export from nucleus	Biological Process	DDX39B
GO:0006406	9	mRNA export from nucleus	Biological Process	NUP214
GO:0006406	9	mRNA export from nucleus	Biological Process	RANBP2
GO:0006406	9	mRNA export from nucleus	Biological Process	RNPS1
GO:0006407	1	rRNA export from nucleus	Biological Process	NPM1
GO:0006409	1	tRNA export from nucleus	Biological Process	RAN
GO:0006412	27	translation	Biological Process	RPS12
GO:0006412	27	translation	Biological Process	ABCF1
GO:0006412	27	translation	Biological Process	RPL35
GO:0006412	27	translation	Biological Process	RPL10
GO:0006412	27	translation	Biological Process	RPS23
GO:0006412	27	translation	Biological Process	RPS21
GO:0006412	27	translation	Biological Process	RPL38
GO:0006412	27	translation	Biological Process	RPL12
GO:0006412	27	translation	Biological Process	EEF1A1
GO:0006412	27	translation	Biological Process	RPL9
GO:0006412	27	translation	Biological Process	EIF4G1
GO:0006412	27	translation	Biological Process	RPL19
GO:0006412	27	translation	Biological Process	RPS26
GO:0006412	27	translation	Biological Process	RPL22
GO:0006412	27	translation	Biological Process	RPS4X
GO:0006412	27	translation	Biological Process	RPS3A
GO:0006412	27	translation	Biological Process	RPL37A
GO:0006412	27	translation	Biological Process	RPL13
GO:0006412	27	translation	Biological Process	RPS25
GO:0006412	27	translation	Biological Process	RPS11
GO:0006412	27	translation	Biological Process	HBS1L
GO:0006412	27	translation	Biological Process	RPS3
GO:0006412	27	translation	Biological Process	RPL23
GO:0006412	27	translation	Biological Process	RPS2
GO:0006412	27	translation	Biological Process	RPL17
GO:0006412	27	translation	Biological Process	NHP2
GO:0006412	27	translation	Biological Process	RPL36
GO:0006413	33	translational initiation	Biological Process	EIF1AY
GO:0006413	33	translational initiation	Biological Process	RPL10
GO:0006413	33	translational initiation	Biological Process	EIF5B
GO:0006413	33	translational initiation	Biological Process	RPS23
GO:0006413	33	translational initiation	Biological Process	EIF2S3
GO:0006413	33	translational initiation	Biological Process	LARP1
GO:0006413	33	translational initiation	Biological Process	RPS3A
GO:0006413	33	translational initiation	Biological Process	RPL36
GO:0006413	33	translational initiation	Biological Process	RPS12
GO:0006413	33	translational initiation	Biological Process	RPL9
GO:0006413	33	translational initiation	Biological Process	RPS25
GO:0006413	33	translational initiation	Biological Process	RPL38
GO:0006413	33	translational initiation	Biological Process	RPL13
GO:0006413	33	translational initiation	Biological Process	RPL23
GO:0006413	33	translational initiation	Biological Process	EIF4G1
GO:0006413	33	translational initiation	Biological Process	RPL37A
GO:0006413	33	translational initiation	Biological Process	RPS21
GO:0006413	33	translational initiation	Biological Process	EIF4B
GO:0006413	33	translational initiation	Biological Process	RPS2
GO:0006413	33	translational initiation	Biological Process	EIF5
GO:0006413	33	translational initiation	Biological Process	RPS4X
GO:0006413	33	translational initiation	Biological Process	RPS26
GO:0006413	33	translational initiation	Biological Process	RPL22
GO:0006413	33	translational initiation	Biological Process	RPS3
GO:0006413	33	translational initiation	Biological Process	EIF4G2
GO:0006413	33	translational initiation	Biological Process	RPL19
GO:0006413	33	translational initiation	Biological Process	RPL12
GO:0006413	33	translational initiation	Biological Process	RPL35
GO:0006413	33	translational initiation	Biological Process	EIF2S2
GO:0006413	33	translational initiation	Biological Process	RPL17
GO:0006413	33	translational initiation	Biological Process	DHX29
GO:0006413	33	translational initiation	Biological Process	RPS11
GO:0006413	33	translational initiation	Biological Process	EIF4A1
GO:0006414	5	translational elongation	Biological Process	EEFSEC
GO:0006414	5	translational elongation	Biological Process	HBS1L
GO:0006414	5	translational elongation	Biological Process	EEF2
GO:0006414	5	translational elongation	Biological Process	EEF1G
GO:0006414	5	translational elongation	Biological Process	EEF1A1
GO:0006417	3	regulation of translation	Biological Process	RPL10
GO:0006417	3	regulation of translation	Biological Process	TCOF1
GO:0006417	3	regulation of translation	Biological Process	RPL38
GO:0006418	2	tRNA aminoacylation for protein translation	Biological Process	PPA1
GO:0006418	2	tRNA aminoacylation for protein translation	Biological Process	VARS
GO:0006438	1	valyl-tRNA aminoacylation	Biological Process	VARS
GO:0006446	6	regulation of translational initiation	Biological Process	EIF4B
GO:0006446	6	regulation of translational initiation	Biological Process	EIF4G1
GO:0006446	6	regulation of translational initiation	Biological Process	EIF4G2
GO:0006446	6	regulation of translational initiation	Biological Process	HSPB1
GO:0006446	6	regulation of translational initiation	Biological Process	EIF5
GO:0006446	6	regulation of translational initiation	Biological Process	EIF5B
GO:0006452	1	translational frameshifting	Biological Process	EIF5AL1
GO:0006457	14	protein folding	Biological Process	CCT3
GO:0006457	14	protein folding	Biological Process	PPIA
GO:0006457	14	protein folding	Biological Process	DNAJC21
GO:0006457	14	protein folding	Biological Process	CCT8
GO:0006457	14	protein folding	Biological Process	HSPA8
GO:0006457	14	protein folding	Biological Process	CCT6A
GO:0006457	14	protein folding	Biological Process	HSP90AB1
GO:0006457	14	protein folding	Biological Process	CCT2
GO:0006457	14	protein folding	Biological Process	CCT5
GO:0006457	14	protein folding	Biological Process	RANBP2
GO:0006457	14	protein folding	Biological Process	RUVBL2
GO:0006457	14	protein folding	Biological Process	CCT4
GO:0006457	14	protein folding	Biological Process	TCP1
GO:0006457	14	protein folding	Biological Process	DNAJA1
GO:0006464	2	cellular protein modification process	Biological Process	DUSP12
GO:0006464	2	cellular protein modification process	Biological Process	UBE2M
GO:0006468	11	protein phosphorylation	Biological Process	RSRC1
GO:0006468	11	protein phosphorylation	Biological Process	TAF1
GO:0006468	11	protein phosphorylation	Biological Process	AAK1
GO:0006468	11	protein phosphorylation	Biological Process	RIOK1
GO:0006468	11	protein phosphorylation	Biological Process	MAPK1
GO:0006468	11	protein phosphorylation	Biological Process	FYB1
GO:0006468	11	protein phosphorylation	Biological Process	TAOK1
GO:0006468	11	protein phosphorylation	Biological Process	TRIO
GO:0006468	11	protein phosphorylation	Biological Process	CFL1
GO:0006468	11	protein phosphorylation	Biological Process	SQSTM1
GO:0006468	11	protein phosphorylation	Biological Process	AURKA
GO:0006469	4	negative regulation of protein kinase activity	Biological Process	GSTP1
GO:0006469	4	negative regulation of protein kinase activity	Biological Process	DVL1
GO:0006469	4	negative regulation of protein kinase activity	Biological Process	NF1
GO:0006469	4	negative regulation of protein kinase activity	Biological Process	HSPB1
GO:0006470	4	protein dephosphorylation	Biological Process	DUSP12
GO:0006470	4	protein dephosphorylation	Biological Process	PGAM5
GO:0006470	4	protein dephosphorylation	Biological Process	DUSP7
GO:0006470	4	protein dephosphorylation	Biological Process	PPP1CB
GO:0006486	1	protein glycosylation	Biological Process	GOLGA2
GO:0006491	1	N-glycan processing	Biological Process	GANAB
GO:0006508	3	proteolysis	Biological Process	ADAMTS19
GO:0006508	3	proteolysis	Biological Process	ERAP2
GO:0006508	3	proteolysis	Biological Process	DCD
GO:0006509	1	membrane protein ectodomain proteolysis	Biological Process	MYH9
GO:0006511	6	ubiquitin-dependent protein catabolic process	Biological Process	UHRF1
GO:0006511	6	ubiquitin-dependent protein catabolic process	Biological Process	SQSTM1
GO:0006511	6	ubiquitin-dependent protein catabolic process	Biological Process	USP10
GO:0006511	6	ubiquitin-dependent protein catabolic process	Biological Process	USP17L10
GO:0006511	6	ubiquitin-dependent protein catabolic process	Biological Process	TAF1
GO:0006511	6	ubiquitin-dependent protein catabolic process	Biological Process	RBBP6
GO:0006526	1	arginine biosynthetic process	Biological Process	ASS1
GO:0006531	1	aspartate metabolic process	Biological Process	ASS1
GO:0006541	1	glutamine metabolic process	Biological Process	CTPS1
GO:0006548	1	histidine catabolic process	Biological Process	HAL
GO:0006556	1	S-adenosylmethionine biosynthetic process	Biological Process	MAT2A
GO:0006606	7	protein import into nucleus	Biological Process	NUP88
GO:0006606	7	protein import into nucleus	Biological Process	RAN
GO:0006606	7	protein import into nucleus	Biological Process	IPO7
GO:0006606	7	protein import into nucleus	Biological Process	KPNB1
GO:0006606	7	protein import into nucleus	Biological Process	LMNA
GO:0006606	7	protein import into nucleus	Biological Process	TPR
GO:0006606	7	protein import into nucleus	Biological Process	NUP214
GO:0006607	5	NLS-bearing protein import into nucleus	Biological Process	KPNB1
GO:0006607	5	NLS-bearing protein import into nucleus	Biological Process	RANBP2
GO:0006607	5	NLS-bearing protein import into nucleus	Biological Process	FYB1
GO:0006607	5	NLS-bearing protein import into nucleus	Biological Process	KPNA6
GO:0006607	5	NLS-bearing protein import into nucleus	Biological Process	KPNA2
GO:0006610	2	ribosomal protein import into nucleus	Biological Process	KPNB1
GO:0006610	2	ribosomal protein import into nucleus	Biological Process	RPL23
GO:0006611	4	protein export from nucleus	Biological Process	NUP88
GO:0006611	4	protein export from nucleus	Biological Process	TPR
GO:0006611	4	protein export from nucleus	Biological Process	RAN
GO:0006611	4	protein export from nucleus	Biological Process	NUP214
GO:0006613	1	cotranslational protein targeting to membrane	Biological Process	SRP14
GO:0006614	24	SRP-dependent cotranslational protein targeting to membrane	Biological Process	RPL22
GO:0006614	24	SRP-dependent cotranslational protein targeting to membrane	Biological Process	RPS26
GO:0006614	24	SRP-dependent cotranslational protein targeting to membrane	Biological Process	RPS25
GO:0006614	24	SRP-dependent cotranslational protein targeting to membrane	Biological Process	RPS23
GO:0006614	24	SRP-dependent cotranslational protein targeting to membrane	Biological Process	RPL38
GO:0006614	24	SRP-dependent cotranslational protein targeting to membrane	Biological Process	RPL10
GO:0006614	24	SRP-dependent cotranslational protein targeting to membrane	Biological Process	RPL13
GO:0006614	24	SRP-dependent cotranslational protein targeting to membrane	Biological Process	RPL23
GO:0006614	24	SRP-dependent cotranslational protein targeting to membrane	Biological Process	RPL9
GO:0006614	24	SRP-dependent cotranslational protein targeting to membrane	Biological Process	RPL35
GO:0006614	24	SRP-dependent cotranslational protein targeting to membrane	Biological Process	RPS21
GO:0006614	24	SRP-dependent cotranslational protein targeting to membrane	Biological Process	SRP14
GO:0006614	24	SRP-dependent cotranslational protein targeting to membrane	Biological Process	RPL36
GO:0006614	24	SRP-dependent cotranslational protein targeting to membrane	Biological Process	RPL12
GO:0006614	24	SRP-dependent cotranslational protein targeting to membrane	Biological Process	SRP9
GO:0006614	24	SRP-dependent cotranslational protein targeting to membrane	Biological Process	RPS2
GO:0006614	24	SRP-dependent cotranslational protein targeting to membrane	Biological Process	RPS11
GO:0006614	24	SRP-dependent cotranslational protein targeting to membrane	Biological Process	RPS4X
GO:0006614	24	SRP-dependent cotranslational protein targeting to membrane	Biological Process	RPL19
GO:0006614	24	SRP-dependent cotranslational protein targeting to membrane	Biological Process	RPS12
GO:0006614	24	SRP-dependent cotranslational protein targeting to membrane	Biological Process	RPS3A
GO:0006614	24	SRP-dependent cotranslational protein targeting to membrane	Biological Process	RPL37A
GO:0006614	24	SRP-dependent cotranslational protein targeting to membrane	Biological Process	RPL17
GO:0006614	24	SRP-dependent cotranslational protein targeting to membrane	Biological Process	RPS3
GO:0006616	1	SRP-dependent cotranslational protein targeting to membrane, translocation	Biological Process	SRP9
GO:0006623	1	protein targeting to vacuole	Biological Process	AP3D1
GO:0006631	1	fatty acid metabolic process	Biological Process	FASN
GO:0006633	5	fatty acid biosynthetic process	Biological Process	ACACA
GO:0006633	5	fatty acid biosynthetic process	Biological Process	ACACB
GO:0006633	5	fatty acid biosynthetic process	Biological Process	LPL
GO:0006633	5	fatty acid biosynthetic process	Biological Process	FASN
GO:0006633	5	fatty acid biosynthetic process	Biological Process	ACLY
GO:0006641	1	triglyceride metabolic process	Biological Process	LPL
GO:0006644	2	phospholipid metabolic process	Biological Process	GPX4
GO:0006644	2	phospholipid metabolic process	Biological Process	LPL
GO:0006661	2	phosphatidylinositol biosynthetic process	Biological Process	PLEKHA2
GO:0006661	2	phosphatidylinositol biosynthetic process	Biological Process	PITPNM3
GO:0006695	1	cholesterol biosynthetic process	Biological Process	ACLY
GO:0006704	1	glucocorticoid biosynthetic process	Biological Process	CRH
GO:0006726	1	eye pigment biosynthetic process	Biological Process	AP3D1
GO:0006730	1	one-carbon metabolic process	Biological Process	MAT2A
GO:0006749	2	glutathione metabolic process	Biological Process	GPX4
GO:0006749	2	glutathione metabolic process	Biological Process	GSTP1
GO:0006754	1	ATP biosynthetic process	Biological Process	ALDOA
GO:0006766	1	vitamin metabolic process	Biological Process	RXRA
GO:0006768	1	biotin metabolic process	Biological Process	PCCA
GO:0006796	1	phosphate-containing compound metabolic process	Biological Process	PPA1
GO:0006805	2	xenobiotic metabolic process	Biological Process	HSP90AB1
GO:0006805	2	xenobiotic metabolic process	Biological Process	GSTP1
GO:0006811	1	ion transport	Biological Process	LASP1
GO:0006816	2	calcium ion transport	Biological Process	ATP2A3
GO:0006816	2	calcium ion transport	Biological Process	RYR3
GO:0006839	1	mitochondrial transport	Biological Process	HSP90AA1
GO:0006851	1	mitochondrial calcium ion transmembrane transport	Biological Process	PHB2
GO:0006853	2	carnitine shuttle	Biological Process	ACACB
GO:0006853	2	carnitine shuttle	Biological Process	ACACA
GO:0006869	1	lipid transport	Biological Process	HDLBP
GO:0006874	1	cellular calcium ion homeostasis	Biological Process	ATP2A3
GO:0006886	9	intracellular protein transport	Biological Process	AP3D1
GO:0006886	9	intracellular protein transport	Biological Process	SEC23B
GO:0006886	9	intracellular protein transport	Biological Process	RAB13
GO:0006886	9	intracellular protein transport	Biological Process	COPA
GO:0006886	9	intracellular protein transport	Biological Process	CTTN
GO:0006886	9	intracellular protein transport	Biological Process	AP3S1
GO:0006886	9	intracellular protein transport	Biological Process	AP2M1
GO:0006886	9	intracellular protein transport	Biological Process	NPM1
GO:0006886	9	intracellular protein transport	Biological Process	TBC1D2B
GO:0006887	1	exocytosis	Biological Process	TXLNA
GO:0006888	5	ER to Golgi vesicle-mediated transport	Biological Process	CAPZB
GO:0006888	5	ER to Golgi vesicle-mediated transport	Biological Process	PITPNM3
GO:0006888	5	ER to Golgi vesicle-mediated transport	Biological Process	COPA
GO:0006888	5	ER to Golgi vesicle-mediated transport	Biological Process	DYNLL1
GO:0006888	5	ER to Golgi vesicle-mediated transport	Biological Process	GOLGA2
GO:0006890	3	retrograde vesicle-mediated transport, Golgi to ER	Biological Process	COPA
GO:0006890	3	retrograde vesicle-mediated transport, Golgi to ER	Biological Process	KIF2C
GO:0006890	3	retrograde vesicle-mediated transport, Golgi to ER	Biological Process	BICD2
GO:0006891	1	intra-Golgi vesicle-mediated transport	Biological Process	COPA
GO:0006896	1	Golgi to vacuole transport	Biological Process	AP3D1
GO:0006897	3	endocytosis	Biological Process	CLINT1
GO:0006897	3	endocytosis	Biological Process	EHBP1
GO:0006897	3	endocytosis	Biological Process	AAK1
GO:0006898	3	receptor-mediated endocytosis	Biological Process	CTTN
GO:0006898	3	receptor-mediated endocytosis	Biological Process	HSP90AA1
GO:0006898	3	receptor-mediated endocytosis	Biological Process	ALB
GO:0006900	1	vesicle budding from membrane	Biological Process	AP2M1
GO:0006904	1	vesicle docking involved in exocytosis	Biological Process	KCNB1
GO:0006911	1	phagocytosis, engulfment	Biological Process	MYH9
GO:0006913	2	nucleocytoplasmic transport	Biological Process	RSRC1
GO:0006913	2	nucleocytoplasmic transport	Biological Process	NPM1
GO:0006914	3	autophagy	Biological Process	S100A8
GO:0006914	3	autophagy	Biological Process	USP10
GO:0006914	3	autophagy	Biological Process	SQSTM1
GO:0006915	9	apoptotic process	Biological Process	MAPK1
GO:0006915	9	apoptotic process	Biological Process	CAAP1
GO:0006915	9	apoptotic process	Biological Process	SLK
GO:0006915	9	apoptotic process	Biological Process	DYNLL1
GO:0006915	9	apoptotic process	Biological Process	SQSTM1
GO:0006915	9	apoptotic process	Biological Process	NR3C1
GO:0006915	9	apoptotic process	Biological Process	S100A8
GO:0006915	9	apoptotic process	Biological Process	RACK1
GO:0006915	9	apoptotic process	Biological Process	RPS3
GO:0006919	3	activation of cysteine-type endopeptidase activity involved in apoptotic process	Biological Process	SMAD3
GO:0006919	3	activation of cysteine-type endopeptidase activity involved in apoptotic process	Biological Process	S100A8
GO:0006919	3	activation of cysteine-type endopeptidase activity involved in apoptotic process	Biological Process	RACK1
GO:0006930	1	substrate-dependent cell migration, cell extension	Biological Process	CTTN
GO:0006935	1	chemotaxis	Biological Process	MAPK1
GO:0006936	3	muscle contraction	Biological Process	TTN
GO:0006936	3	muscle contraction	Biological Process	CALM1
GO:0006936	3	muscle contraction	Biological Process	TLN1
GO:0006941	2	striated muscle contraction	Biological Process	TTN
GO:0006941	2	striated muscle contraction	Biological Process	ALDOA
GO:0006953	1	acute-phase response	Biological Process	ASS1
GO:0006954	7	inflammatory response	Biological Process	S100A8
GO:0006954	7	inflammatory response	Biological Process	CRH
GO:0006954	7	inflammatory response	Biological Process	MIF
GO:0006954	7	inflammatory response	Biological Process	KRT16
GO:0006954	7	inflammatory response	Biological Process	SDC1
GO:0006954	7	inflammatory response	Biological Process	ABCF1
GO:0006954	7	inflammatory response	Biological Process	LYZ
GO:0006955	2	immune response	Biological Process	FYB1
GO:0006955	2	immune response	Biological Process	SMAD3
GO:0006974	11	cellular response to DNA damage stimulus	Biological Process	RBBP6
GO:0006974	11	cellular response to DNA damage stimulus	Biological Process	USP10
GO:0006974	11	cellular response to DNA damage stimulus	Biological Process	RAD50
GO:0006974	11	cellular response to DNA damage stimulus	Biological Process	MCM7
GO:0006974	11	cellular response to DNA damage stimulus	Biological Process	MAPK1
GO:0006974	11	cellular response to DNA damage stimulus	Biological Process	RPS3
GO:0006974	11	cellular response to DNA damage stimulus	Biological Process	TAOK1
GO:0006974	11	cellular response to DNA damage stimulus	Biological Process	RIF1
GO:0006974	11	cellular response to DNA damage stimulus	Biological Process	AATF
GO:0006974	11	cellular response to DNA damage stimulus	Biological Process	TAF1
GO:0006974	11	cellular response to DNA damage stimulus	Biological Process	SMC5
GO:0006977	4	DNA damage response, signal transduction by p53 class mediator resulting in cell cycle arrest	Biological Process	AURKA
GO:0006977	4	DNA damage response, signal transduction by p53 class mediator resulting in cell cycle arrest	Biological Process	CCNB1
GO:0006977	4	DNA damage response, signal transduction by p53 class mediator resulting in cell cycle arrest	Biological Process	TNKS1BP1
GO:0006977	4	DNA damage response, signal transduction by p53 class mediator resulting in cell cycle arrest	Biological Process	PCNA
GO:0006979	8	response to oxidative stress	Biological Process	PRDX1
GO:0006979	8	response to oxidative stress	Biological Process	PRDX4
GO:0006979	8	response to oxidative stress	Biological Process	PRDX2
GO:0006979	8	response to oxidative stress	Biological Process	PDLIM1
GO:0006979	8	response to oxidative stress	Biological Process	RPS3
GO:0006979	8	response to oxidative stress	Biological Process	PRDX6
GO:0006979	8	response to oxidative stress	Biological Process	GPX4
GO:0006979	8	response to oxidative stress	Biological Process	KRT1
GO:0006986	7	response to unfolded protein	Biological Process	DNAJB1
GO:0006986	7	response to unfolded protein	Biological Process	HSP90AB1
GO:0006986	7	response to unfolded protein	Biological Process	HSP90AA1
GO:0006986	7	response to unfolded protein	Biological Process	HSPA8
GO:0006986	7	response to unfolded protein	Biological Process	DNAJA1
GO:0006986	7	response to unfolded protein	Biological Process	HSPB1
GO:0006986	7	response to unfolded protein	Biological Process	HSPA1A
GO:0006997	1	nucleus organization	Biological Process	SYNE1
GO:0006999	1	nuclear pore organization	Biological Process	TPR
GO:0007000	1	nucleolus organization	Biological Process	PES1
GO:0007004	5	telomere maintenance via telomerase	Biological Process	RAD50
GO:0007004	5	telomere maintenance via telomerase	Biological Process	HSP90AB1
GO:0007004	5	telomere maintenance via telomerase	Biological Process	HSP90AA1
GO:0007004	5	telomere maintenance via telomerase	Biological Process	NHP2
GO:0007004	5	telomere maintenance via telomerase	Biological Process	TNKS1BP1
GO:0007005	3	mitochondrion organization	Biological Process	PHB2
GO:0007005	3	mitochondrion organization	Biological Process	SQSTM1
GO:0007005	3	mitochondrion organization	Biological Process	EIF4G1
GO:0007010	9	cytoskeleton organization	Biological Process	CAPZB
GO:0007010	9	cytoskeleton organization	Biological Process	CAMSAP1
GO:0007010	9	cytoskeleton organization	Biological Process	KRT17
GO:0007010	9	cytoskeleton organization	Biological Process	KRT16
GO:0007010	9	cytoskeleton organization	Biological Process	CFL1
GO:0007010	9	cytoskeleton organization	Biological Process	KRT6A
GO:0007010	9	cytoskeleton organization	Biological Process	KRT5
GO:0007010	9	cytoskeleton organization	Biological Process	DST
GO:0007010	9	cytoskeleton organization	Biological Process	PALLD
GO:0007015	2	actin filament organization	Biological Process	TMSB10
GO:0007015	2	actin filament organization	Biological Process	ALDOA
GO:0007016	3	cytoskeletal anchoring at plasma membrane	Biological Process	TLN1
GO:0007016	3	cytoskeletal anchoring at plasma membrane	Biological Process	FLNB
GO:0007016	3	cytoskeletal anchoring at plasma membrane	Biological Process	EZR
GO:0007017	4	microtubule-based process	Biological Process	TUBB4B
GO:0007017	4	microtubule-based process	Biological Process	TUBA1A
GO:0007017	4	microtubule-based process	Biological Process	TUBB
GO:0007017	4	microtubule-based process	Biological Process	TUBA1B
GO:0007018	2	microtubule-based movement	Biological Process	KTN1
GO:0007018	2	microtubule-based movement	Biological Process	KIF2C
GO:0007019	1	microtubule depolymerization	Biological Process	KIF2C
GO:0007020	1	microtubule nucleation	Biological Process	GOLGA2
GO:0007021	1	tubulin complex assembly	Biological Process	TCP1
GO:0007026	2	negative regulation of microtubule depolymerization	Biological Process	CAMSAP1
GO:0007026	2	negative regulation of microtubule depolymerization	Biological Process	TAOK1
GO:0007030	3	Golgi organization	Biological Process	SYNE1
GO:0007030	3	Golgi organization	Biological Process	GOLGA2
GO:0007030	3	Golgi organization	Biological Process	SEC23B
GO:0007032	1	endosome organization	Biological Process	SQSTM1
GO:0007043	3	cell-cell junction assembly	Biological Process	TJP1
GO:0007043	3	cell-cell junction assembly	Biological Process	DSG1
GO:0007043	3	cell-cell junction assembly	Biological Process	TLN1
GO:0007044	1	cell-substrate junction assembly	Biological Process	TLN1
GO:0007049	11	cell cycle	Biological Process	PARD3B
GO:0007049	11	cell cycle	Biological Process	RIF1
GO:0007049	11	cell cycle	Biological Process	PPP1CB
GO:0007049	11	cell cycle	Biological Process	TAF1
GO:0007049	11	cell cycle	Biological Process	RACK1
GO:0007049	11	cell cycle	Biological Process	RUVBL1
GO:0007049	11	cell cycle	Biological Process	UHRF1
GO:0007049	11	cell cycle	Biological Process	TXLNG
GO:0007049	11	cell cycle	Biological Process	THAP5
GO:0007049	11	cell cycle	Biological Process	NR3C1
GO:0007049	11	cell cycle	Biological Process	MAPK1
GO:0007050	2	cell cycle arrest	Biological Process	EIF4G2
GO:0007050	2	cell cycle arrest	Biological Process	SMAD3
GO:0007051	1	spindle organization	Biological Process	AURKA
GO:0007052	4	mitotic spindle organization	Biological Process	MAP4
GO:0007052	4	mitotic spindle organization	Biological Process	CCNB1
GO:0007052	4	mitotic spindle organization	Biological Process	AURKA
GO:0007052	4	mitotic spindle organization	Biological Process	RAN
GO:0007057	1	spindle assembly involved in female meiosis I	Biological Process	AURKA
GO:0007059	2	chromosome segregation	Biological Process	NR3C1
GO:0007059	2	chromosome segregation	Biological Process	RPS3
GO:0007062	2	sister chromatid cohesion	Biological Process	PHB2
GO:0007062	2	sister chromatid cohesion	Biological Process	SMC5
GO:0007076	1	mitotic chromosome condensation	Biological Process	TTN
GO:0007077	1	mitotic nuclear envelope disassembly	Biological Process	CCNB1
GO:0007079	1	mitotic chromosome movement towards spindle pole	Biological Process	KPNB1
GO:0007080	4	mitotic metaphase plate congression	Biological Process	SPDL1
GO:0007080	4	mitotic metaphase plate congression	Biological Process	KPNB1
GO:0007080	4	mitotic metaphase plate congression	Biological Process	CCNB1
GO:0007080	4	mitotic metaphase plate congression	Biological Process	KIF2C
GO:0007084	1	mitotic nuclear envelope reassembly	Biological Process	LMNA
GO:0007088	1	regulation of mitotic nuclear division	Biological Process	CCNB1
GO:0007094	4	mitotic spindle assembly checkpoint	Biological Process	SPDL1
GO:0007094	4	mitotic spindle assembly checkpoint	Biological Process	ZNF207
GO:0007094	4	mitotic spindle assembly checkpoint	Biological Process	BUB3
GO:0007094	4	mitotic spindle assembly checkpoint	Biological Process	TPR
GO:0007095	1	mitotic G2 DNA damage checkpoint	Biological Process	TAOK1
GO:0007096	1	regulation of exit from mitosis	Biological Process	CDC14A
GO:0007098	2	centrosome cycle	Biological Process	NPM1
GO:0007098	2	centrosome cycle	Biological Process	GOLGA2
GO:0007100	1	mitotic centrosome separation	Biological Process	AURKA
GO:0007131	1	reciprocal meiotic recombination	Biological Process	RAD50
GO:0007140	1	male meiotic nuclear division	Biological Process	BRDT
GO:0007141	1	male meiosis I	Biological Process	BRDT
GO:0007154	1	cell communication	Biological Process	NF1
GO:0007155	8	cell adhesion	Biological Process	DST
GO:0007155	8	cell adhesion	Biological Process	AATF
GO:0007155	8	cell adhesion	Biological Process	CDSN
GO:0007155	8	cell adhesion	Biological Process	OMG
GO:0007155	8	cell adhesion	Biological Process	COL6A5
GO:0007155	8	cell adhesion	Biological Process	PCDHA9
GO:0007155	8	cell adhesion	Biological Process	PARD3B
GO:0007155	8	cell adhesion	Biological Process	IBSP
GO:0007156	4	homophilic cell adhesion via plasma membrane adhesion molecules	Biological Process	MYPN
GO:0007156	4	homophilic cell adhesion via plasma membrane adhesion molecules	Biological Process	PALLD
GO:0007156	4	homophilic cell adhesion via plasma membrane adhesion molecules	Biological Process	PCDHA9
GO:0007156	4	homophilic cell adhesion via plasma membrane adhesion molecules	Biological Process	DSG1
GO:0007159	1	leukocyte cell-cell adhesion	Biological Process	EZR
GO:0007160	2	cell-matrix adhesion	Biological Process	FGA
GO:0007160	2	cell-matrix adhesion	Biological Process	COL13A1
GO:0007165	13	signal transduction	Biological Process	CRH
GO:0007165	13	signal transduction	Biological Process	FLNB
GO:0007165	13	signal transduction	Biological Process	RANGAP1
GO:0007165	13	signal transduction	Biological Process	NPM1
GO:0007165	13	signal transduction	Biological Process	HSP90AA1
GO:0007165	13	signal transduction	Biological Process	NR3C1
GO:0007165	13	signal transduction	Biological Process	IPO7
GO:0007165	13	signal transduction	Biological Process	MAPK1
GO:0007165	13	signal transduction	Biological Process	KRT17
GO:0007165	13	signal transduction	Biological Process	HNRNPK
GO:0007165	13	signal transduction	Biological Process	FYB1
GO:0007165	13	signal transduction	Biological Process	HBS1L
GO:0007165	13	signal transduction	Biological Process	PDE4A
GO:0007166	1	cell surface receptor signaling pathway	Biological Process	MIF
GO:0007169	1	transmembrane receptor protein tyrosine kinase signaling pathway	Biological Process	CD3EAP
GO:0007179	1	transforming growth factor beta receptor signaling pathway	Biological Process	SMAD3
GO:0007183	1	SMAD protein complex assembly	Biological Process	SMAD3
GO:0007185	1	transmembrane receptor protein tyrosine phosphatase signaling pathway	Biological Process	TRIO
GO:0007186	6	G protein-coupled receptor signaling pathway	Biological Process	ARHGEF16
GO:0007186	6	G protein-coupled receptor signaling pathway	Biological Process	TRIO
GO:0007186	6	G protein-coupled receptor signaling pathway	Biological Process	CRH
GO:0007186	6	G protein-coupled receptor signaling pathway	Biological Process	ADGRA2
GO:0007186	6	G protein-coupled receptor signaling pathway	Biological Process	PDE4A
GO:0007186	6	G protein-coupled receptor signaling pathway	Biological Process	CALM1
GO:0007190	1	activation of adenylate cyclase activity	Biological Process	CALM1
GO:0007195	1	adenylate cyclase-inhibiting dopamine receptor signaling pathway	Biological Process	FLNA
GO:0007215	2	glutamate receptor signaling pathway	Biological Process	KCNB1
GO:0007215	2	glutamate receptor signaling pathway	Biological Process	GRIN2A
GO:0007219	2	Notch signaling pathway	Biological Process	IFT74
GO:0007219	2	Notch signaling pathway	Biological Process	SNW1
GO:0007221	1	positive regulation of transcription of Notch receptor target	Biological Process	SNW1
GO:0007223	2	Wnt signaling pathway, calcium modulating pathway	Biological Process	TNRC6B
GO:0007223	2	Wnt signaling pathway, calcium modulating pathway	Biological Process	CALM1
GO:0007229	4	integrin-mediated signaling pathway	Biological Process	TLN1
GO:0007229	4	integrin-mediated signaling pathway	Biological Process	DST
GO:0007229	4	integrin-mediated signaling pathway	Biological Process	FYB1
GO:0007229	4	integrin-mediated signaling pathway	Biological Process	MYH9
GO:0007252	1	I-kappaB phosphorylation	Biological Process	PRDX4
GO:0007257	1	activation of JUN kinase activity	Biological Process	TAOK1
GO:0007265	2	Ras protein signal transduction	Biological Process	NF1
GO:0007265	2	Ras protein signal transduction	Biological Process	G3BP1
GO:0007266	1	Rho protein signal transduction	Biological Process	CFL1
GO:0007268	3	chemical synaptic transmission	Biological Process	MAPK1
GO:0007268	3	chemical synaptic transmission	Biological Process	GRIN2A
GO:0007268	3	chemical synaptic transmission	Biological Process	CRH
GO:0007269	1	neurotransmitter secretion	Biological Process	DVL1
GO:0007270	1	neuron-neuron synaptic transmission	Biological Process	VDAC3
GO:0007275	4	multicellular organism development	Biological Process	RPS4X
GO:0007275	4	multicellular organism development	Biological Process	GPX4
GO:0007275	4	multicellular organism development	Biological Process	CSRP2
GO:0007275	4	multicellular organism development	Biological Process	EDF1
GO:0007283	9	spermatogenesis	Biological Process	SYNE1
GO:0007283	9	spermatogenesis	Biological Process	CCNB1
GO:0007283	9	spermatogenesis	Biological Process	KRT9
GO:0007283	9	spermatogenesis	Biological Process	PRDX4
GO:0007283	9	spermatogenesis	Biological Process	BRDT
GO:0007283	9	spermatogenesis	Biological Process	RUVBL1
GO:0007283	9	spermatogenesis	Biological Process	WDR48
GO:0007283	9	spermatogenesis	Biological Process	DNAJA1
GO:0007283	9	spermatogenesis	Biological Process	GPX4
GO:0007286	2	spermatid development	Biological Process	RAN
GO:0007286	2	spermatid development	Biological Process	DYNLL1
GO:0007338	2	single fertilization	Biological Process	WDR48
GO:0007338	2	single fertilization	Biological Process	SNU13
GO:0007339	8	binding of sperm to zona pellucida	Biological Process	ALDOA
GO:0007339	8	binding of sperm to zona pellucida	Biological Process	CCT3
GO:0007339	8	binding of sperm to zona pellucida	Biological Process	CCT5
GO:0007339	8	binding of sperm to zona pellucida	Biological Process	CCT4
GO:0007339	8	binding of sperm to zona pellucida	Biological Process	CCT8
GO:0007339	8	binding of sperm to zona pellucida	Biological Process	UBAP2L
GO:0007339	8	binding of sperm to zona pellucida	Biological Process	CCT2
GO:0007339	8	binding of sperm to zona pellucida	Biological Process	TCP1
GO:0007346	1	regulation of mitotic cell cycle	Biological Process	AATF
GO:0007368	1	determination of left/right symmetry	Biological Process	IFT74
GO:0007369	1	gastrulation	Biological Process	RACK1
GO:0007379	1	segment specification	Biological Process	DVL2
GO:0007399	2	nervous system development	Biological Process	PRPS1
GO:0007399	2	nervous system development	Biological Process	SMN1
GO:0007406	1	negative regulation of neuroblast proliferation	Biological Process	NF1
GO:0007411	5	axon guidance	Biological Process	MYPN
GO:0007411	5	axon guidance	Biological Process	PALLD
GO:0007411	5	axon guidance	Biological Process	DVL1
GO:0007411	5	axon guidance	Biological Process	EZR
GO:0007411	5	axon guidance	Biological Process	MAPK1
GO:0007417	2	central nervous system development	Biological Process	GSTP1
GO:0007417	2	central nervous system development	Biological Process	ADGRA2
GO:0007420	3	brain development	Biological Process	GRIN2A
GO:0007420	3	brain development	Biological Process	MACO1
GO:0007420	3	brain development	Biological Process	NF1
GO:0007422	1	peripheral nervous system development	Biological Process	NF1
GO:0007492	1	endoderm development	Biological Process	SMAD3
GO:0007494	1	midgut development	Biological Process	ASS1
GO:0007507	5	heart development	Biological Process	NF1
GO:0007507	5	heart development	Biological Process	PCNA
GO:0007507	5	heart development	Biological Process	DVL1
GO:0007507	5	heart development	Biological Process	IFT74
GO:0007507	5	heart development	Biological Process	DVL2
GO:0007517	2	muscle organ development	Biological Process	FRG1
GO:0007517	2	muscle organ development	Biological Process	ZNF609
GO:0007519	2	skeletal muscle tissue development	Biological Process	NF1
GO:0007519	2	skeletal muscle tissue development	Biological Process	FLNB
GO:0007520	1	myoblast fusion	Biological Process	MYH9
GO:0007528	1	neuromuscular junction development	Biological Process	DVL1
GO:0007565	1	female pregnancy	Biological Process	CRH
GO:0007566	1	embryo implantation	Biological Process	RXRA
GO:0007567	1	parturition	Biological Process	CRH
GO:0007568	5	aging	Biological Process	ASS1
GO:0007568	5	aging	Biological Process	KRT16
GO:0007568	5	aging	Biological Process	GPX4
GO:0007568	5	aging	Biological Process	KRT14
GO:0007568	5	aging	Biological Process	EEF2
GO:0007569	2	cell aging	Biological Process	MIF
GO:0007569	2	cell aging	Biological Process	NPM1
GO:0007584	4	response to nutrient	Biological Process	ADSL
GO:0007584	4	response to nutrient	Biological Process	ASS1
GO:0007584	4	response to nutrient	Biological Process	LDHA
GO:0007584	4	response to nutrient	Biological Process	PKM
GO:0007596	3	blood coagulation	Biological Process	PRKAR2A
GO:0007596	3	blood coagulation	Biological Process	CAPZB
GO:0007596	3	blood coagulation	Biological Process	FGA
GO:0007601	1	visual perception	Biological Process	BBS1
GO:0007605	2	sensory perception of sound	Biological Process	CDC14A
GO:0007605	2	sensory perception of sound	Biological Process	RPL38
GO:0007608	2	sensory perception of smell	Biological Process	BBS1
GO:0007608	2	sensory perception of smell	Biological Process	PDE4A
GO:0007611	3	learning or memory	Biological Process	GRIN2A
GO:0007611	3	learning or memory	Biological Process	CRH
GO:0007611	3	learning or memory	Biological Process	MAPK1
GO:0007612	1	learning	Biological Process	VDAC3
GO:0007613	1	memory	Biological Process	GRIN2A
GO:0007614	1	short-term memory	Biological Process	ADNP
GO:0007623	3	circadian rhythm	Biological Process	ASS1
GO:0007623	3	circadian rhythm	Biological Process	NONO
GO:0007623	3	circadian rhythm	Biological Process	HNRNPL
GO:0008088	1	axo-dendritic transport	Biological Process	HSPA8
GO:0008089	2	anterograde axonal transport	Biological Process	AP3D1
GO:0008089	2	anterograde axonal transport	Biological Process	AP3S1
GO:0008090	1	retrograde axonal transport	Biological Process	DST
GO:0008104	3	protein localization	Biological Process	SQSTM1
GO:0008104	3	protein localization	Biological Process	PARD3B
GO:0008104	3	protein localization	Biological Process	NPM1
GO:0008150	2	biological_process	Biological Process	FYB1
GO:0008150	2	biological_process	Biological Process	KRT77
GO:0008156	1	negative regulation of DNA replication	Biological Process	GTPBP4
GO:0008203	3	cholesterol metabolic process	Biological Process	RXRA
GO:0008203	3	cholesterol metabolic process	Biological Process	LIMA1
GO:0008203	3	cholesterol metabolic process	Biological Process	HDLBP
GO:0008217	1	regulation of blood pressure	Biological Process	ERAP2
GO:0008219	1	cell death	Biological Process	EIF4G2
GO:0008283	13	cell proliferation	Biological Process	CDC14A
GO:0008283	13	cell proliferation	Biological Process	GNL3
GO:0008283	13	cell proliferation	Biological Process	KIF2C
GO:0008283	13	cell proliferation	Biological Process	UHRF1
GO:0008283	13	cell proliferation	Biological Process	PES1
GO:0008283	13	cell proliferation	Biological Process	MIF
GO:0008283	13	cell proliferation	Biological Process	LARP1
GO:0008283	13	cell proliferation	Biological Process	TXLNA
GO:0008283	13	cell proliferation	Biological Process	KRT16
GO:0008283	13	cell proliferation	Biological Process	BOP1
GO:0008283	13	cell proliferation	Biological Process	PRDX1
GO:0008283	13	cell proliferation	Biological Process	PCNA
GO:0008283	13	cell proliferation	Biological Process	MCM7
GO:0008284	9	positive regulation of cell proliferation	Biological Process	EIF4G1
GO:0008284	9	positive regulation of cell proliferation	Biological Process	MAPK1
GO:0008284	9	positive regulation of cell proliferation	Biological Process	RPS4X
GO:0008284	9	positive regulation of cell proliferation	Biological Process	NPM1
GO:0008284	9	positive regulation of cell proliferation	Biological Process	NAP1L1
GO:0008284	9	positive regulation of cell proliferation	Biological Process	CRH
GO:0008284	9	positive regulation of cell proliferation	Biological Process	KRT6A
GO:0008284	9	positive regulation of cell proliferation	Biological Process	CCNB1
GO:0008284	9	positive regulation of cell proliferation	Biological Process	RPL23
GO:0008285	4	negative regulation of cell proliferation	Biological Process	NPM1
GO:0008285	4	negative regulation of cell proliferation	Biological Process	GTPBP4
GO:0008285	4	negative regulation of cell proliferation	Biological Process	LMNA
GO:0008285	4	negative regulation of cell proliferation	Biological Process	HSPA1A
GO:0008286	2	insulin receptor signaling pathway	Biological Process	AP3S1
GO:0008286	2	insulin receptor signaling pathway	Biological Process	ZNF106
GO:0008306	1	associative learning	Biological Process	CRH
GO:0008356	1	asymmetric cell division	Biological Process	GOLGA2
GO:0008360	4	regulation of cell shape	Biological Process	SEC23B
GO:0008360	4	regulation of cell shape	Biological Process	MYH9
GO:0008360	4	regulation of cell shape	Biological Process	EZR
GO:0008360	4	regulation of cell shape	Biological Process	ALDOA
GO:0008361	1	regulation of cell size	Biological Process	EZR
GO:0008380	15	RNA splicing	Biological Process	PTBP1
GO:0008380	15	RNA splicing	Biological Process	BCAS2
GO:0008380	15	RNA splicing	Biological Process	DDX39B
GO:0008380	15	RNA splicing	Biological Process	RP9
GO:0008380	15	RNA splicing	Biological Process	RNPS1
GO:0008380	15	RNA splicing	Biological Process	DDX47
GO:0008380	15	RNA splicing	Biological Process	SREK1IP1
GO:0008380	15	RNA splicing	Biological Process	ARL6IP4
GO:0008380	15	RNA splicing	Biological Process	SREK1
GO:0008380	15	RNA splicing	Biological Process	DHX15
GO:0008380	15	RNA splicing	Biological Process	NONO
GO:0008380	15	RNA splicing	Biological Process	BRDT
GO:0008380	15	RNA splicing	Biological Process	SRSF11
GO:0008380	15	RNA splicing	Biological Process	RBM39
GO:0008380	15	RNA splicing	Biological Process	RSRC1
GO:0008542	2	visual learning	Biological Process	GRIN2A
GO:0008542	2	visual learning	Biological Process	NF1
GO:0008543	4	fibroblast growth factor receptor signaling pathway	Biological Process	PTBP1
GO:0008543	4	fibroblast growth factor receptor signaling pathway	Biological Process	HNRNPH1
GO:0008543	4	fibroblast growth factor receptor signaling pathway	Biological Process	HNRNPF
GO:0008543	4	fibroblast growth factor receptor signaling pathway	Biological Process	MAPK1
GO:0008544	6	epidermis development	Biological Process	KRT14
GO:0008544	6	epidermis development	Biological Process	KRT5
GO:0008544	6	epidermis development	Biological Process	KRT17
GO:0008544	6	epidermis development	Biological Process	CDSN
GO:0008544	6	epidermis development	Biological Process	KRT9
GO:0008544	6	epidermis development	Biological Process	KRT16
GO:0008584	3	male gonad development	Biological Process	CSDE1
GO:0008584	3	male gonad development	Biological Process	PRDX4
GO:0008584	3	male gonad development	Biological Process	EIF2S2
GO:0008608	3	attachment of spindle microtubules to kinetochore	Biological Process	ZNF207
GO:0008608	3	attachment of spindle microtubules to kinetochore	Biological Process	KNL1
GO:0008608	3	attachment of spindle microtubules to kinetochore	Biological Process	BUB3
GO:0008610	1	lipid biosynthetic process	Biological Process	ACLY
GO:0008611	1	ether lipid biosynthetic process	Biological Process	FASN
GO:0008625	2	extrinsic apoptotic signaling pathway via death domain receptors	Biological Process	NF1
GO:0008625	2	extrinsic apoptotic signaling pathway via death domain receptors	Biological Process	DDX47
GO:0008628	1	hormone-mediated apoptotic signaling pathway	Biological Process	CRH
GO:0009060	1	aerobic respiration	Biological Process	ADSL
GO:0009113	1	purine nucleobase biosynthetic process	Biological Process	PAICS
GO:0009116	1	nucleoside metabolic process	Biological Process	PRPS1
GO:0009156	1	ribonucleoside monophosphate biosynthetic process	Biological Process	PRPS1
GO:0009165	1	nucleotide biosynthetic process	Biological Process	PRPS1
GO:0009168	2	purine ribonucleoside monophosphate biosynthetic process	Biological Process	PAICS
GO:0009168	2	purine ribonucleoside monophosphate biosynthetic process	Biological Process	ADSL
GO:0009267	2	cellular response to starvation	Biological Process	ALB
GO:0009267	2	cellular response to starvation	Biological Process	HSPA8
GO:0009303	1	rRNA transcription	Biological Process	CD3EAP
GO:0009408	2	response to heat	Biological Process	DNAJA1
GO:0009408	2	response to heat	Biological Process	HSP90AA1
GO:0009409	2	response to cold	Biological Process	LPL
GO:0009409	2	response to cold	Biological Process	HSP90AA1
GO:0009611	3	response to wounding	Biological Process	AURKA
GO:0009611	3	response to wounding	Biological Process	GRIN2A
GO:0009611	3	response to wounding	Biological Process	DST
GO:0009612	1	response to mechanical stimulus	Biological Process	CCNB1
GO:0009615	5	response to virus	Biological Process	ENO1
GO:0009615	5	response to virus	Biological Process	HSPB1
GO:0009615	5	response to virus	Biological Process	CFL1
GO:0009615	5	response to virus	Biological Process	EEF1G
GO:0009615	5	response to virus	Biological Process	CCT5
GO:0009617	1	response to bacterium	Biological Process	LPL
GO:0009629	1	response to gravity	Biological Process	PKM
GO:0009636	1	response to toxic substance	Biological Process	DHX15
GO:0009651	1	response to salt stress	Biological Process	HSP90AB1
GO:0009743	1	response to carbohydrate	Biological Process	ADNP
GO:0009749	2	response to glucose	Biological Process	LPL
GO:0009749	2	response to glucose	Biological Process	LDHA
GO:0009789	1	positive regulation of abscisic acid-activated signaling pathway	Biological Process	LANCL2
GO:0009880	1	embryonic pattern specification	Biological Process	SMAD3
GO:0009890	1	negative regulation of biosynthetic process	Biological Process	GSTP1
GO:0009948	1	anterior/posterior axis specification	Biological Process	AURKA
GO:0009967	1	positive regulation of signal transduction	Biological Process	LASP1
GO:0009987	1	cellular process	Biological Process	TUBB
GO:0010035	1	response to inorganic substance	Biological Process	ADNP
GO:0010043	3	response to zinc ion	Biological Process	KRT14
GO:0010043	3	response to zinc ion	Biological Process	S100A8
GO:0010043	3	response to zinc ion	Biological Process	ASS1
GO:0010046	1	response to mycotoxin	Biological Process	ASS1
GO:0010212	1	response to ionizing radiation	Biological Process	KRT14
GO:0010216	1	maintenance of DNA methylation	Biological Process	UHRF1
GO:0010389	9	regulation of G2/M transition of mitotic cell cycle	Biological Process	DYNLL1
GO:0010389	9	regulation of G2/M transition of mitotic cell cycle	Biological Process	TUBB4B
GO:0010389	9	regulation of G2/M transition of mitotic cell cycle	Biological Process	CEP290
GO:0010389	9	regulation of G2/M transition of mitotic cell cycle	Biological Process	YWHAE
GO:0010389	9	regulation of G2/M transition of mitotic cell cycle	Biological Process	TUBA1A
GO:0010389	9	regulation of G2/M transition of mitotic cell cycle	Biological Process	AURKA
GO:0010389	9	regulation of G2/M transition of mitotic cell cycle	Biological Process	HSP90AA1
GO:0010389	9	regulation of G2/M transition of mitotic cell cycle	Biological Process	HMMR
GO:0010389	9	regulation of G2/M transition of mitotic cell cycle	Biological Process	TUBB
GO:0010390	1	histone monoubiquitination	Biological Process	UHRF1
GO:0010468	2	regulation of gene expression	Biological Process	MAPK1
GO:0010468	2	regulation of gene expression	Biological Process	NF1
GO:0010469	3	regulation of signaling receptor activity	Biological Process	MIF
GO:0010469	3	regulation of signaling receptor activity	Biological Process	TXLNA
GO:0010469	3	regulation of signaling receptor activity	Biological Process	COPA
GO:0010501	1	RNA secondary structure unwinding	Biological Process	DDX39B
GO:0010506	2	regulation of autophagy	Biological Process	HSPB1
GO:0010506	2	regulation of autophagy	Biological Process	USP10
GO:0010507	3	negative regulation of autophagy	Biological Process	GOLGA2
GO:0010507	3	negative regulation of autophagy	Biological Process	EIF4G1
GO:0010507	3	negative regulation of autophagy	Biological Process	EIF4G2
GO:0010564	1	regulation of cell cycle process	Biological Process	TXLNG
GO:0010586	2	miRNA metabolic process	Biological Process	RAN
GO:0010586	2	miRNA metabolic process	Biological Process	DDX17
GO:0010591	1	regulation of lamellipodium assembly	Biological Process	CAPZB
GO:0010595	1	positive regulation of endothelial cell migration	Biological Process	ADGRA2
GO:0010628	10	positive regulation of gene expression	Biological Process	LMNA
GO:0010628	10	positive regulation of gene expression	Biological Process	HSPA1A
GO:0010628	10	positive regulation of gene expression	Biological Process	TTN
GO:0010628	10	positive regulation of gene expression	Biological Process	TNRC6B
GO:0010628	10	positive regulation of gene expression	Biological Process	MAPK1
GO:0010628	10	positive regulation of gene expression	Biological Process	CRH
GO:0010628	10	positive regulation of gene expression	Biological Process	SMAD3
GO:0010628	10	positive regulation of gene expression	Biological Process	RPL23
GO:0010628	10	positive regulation of gene expression	Biological Process	RPS3
GO:0010628	10	positive regulation of gene expression	Biological Process	EZR
GO:0010629	8	negative regulation of gene expression	Biological Process	ADNP
GO:0010629	8	negative regulation of gene expression	Biological Process	TNRC6B
GO:0010629	8	negative regulation of gene expression	Biological Process	CCNB1
GO:0010629	8	negative regulation of gene expression	Biological Process	RACK1
GO:0010629	8	negative regulation of gene expression	Biological Process	TAF1
GO:0010629	8	negative regulation of gene expression	Biological Process	CRH
GO:0010629	8	negative regulation of gene expression	Biological Process	ACACB
GO:0010629	8	negative regulation of gene expression	Biological Process	MIF
GO:0010633	1	negative regulation of epithelial cell migration	Biological Process	STRAP
GO:0010694	1	positive regulation of alkaline phosphatase activity	Biological Process	SMAD3
GO:0010700	1	negative regulation of norepinephrine secretion	Biological Process	CRH
GO:0010701	1	positive regulation of norepinephrine secretion	Biological Process	KCNB1
GO:0010718	1	positive regulation of epithelial to mesenchymal transition	Biological Process	SMAD3
GO:0010719	1	negative regulation of epithelial to mesenchymal transition	Biological Process	STRAP
GO:0010737	3	protein kinase A signaling	Biological Process	TTN
GO:0010737	3	protein kinase A signaling	Biological Process	RAB13
GO:0010737	3	protein kinase A signaling	Biological Process	EZR
GO:0010738	1	regulation of protein kinase A signaling	Biological Process	PDE4A
GO:0010739	1	positive regulation of protein kinase A signaling	Biological Process	MIF
GO:0010744	1	positive regulation of macrophage derived foam cell differentiation	Biological Process	LPL
GO:0010756	1	positive regulation of plasminogen activation	Biological Process	ENO1
GO:0010760	1	negative regulation of macrophage chemotaxis	Biological Process	MIF
GO:0010768	1	negative regulation of transcription from RNA polymerase II promoter in response to UV-induced DNA damage	Biological Process	TAF1
GO:0010793	1	regulation of mRNA export from nucleus	Biological Process	TPR
GO:0010800	3	positive regulation of peptidyl-threonine phosphorylation	Biological Process	CALM1
GO:0010800	3	positive regulation of peptidyl-threonine phosphorylation	Biological Process	TNKS1BP1
GO:0010800	3	positive regulation of peptidyl-threonine phosphorylation	Biological Process	MAPK1
GO:0010801	2	negative regulation of peptidyl-threonine phosphorylation	Biological Process	EIF4G1
GO:0010801	2	negative regulation of peptidyl-threonine phosphorylation	Biological Process	CALM1
GO:0010803	1	regulation of tumor necrosis factor-mediated signaling pathway	Biological Process	RACK1
GO:0010804	1	negative regulation of tumor necrosis factor-mediated signaling pathway	Biological Process	GSTP1
GO:0010821	1	regulation of mitochondrion organization	Biological Process	SQSTM1
GO:0010824	2	regulation of centrosome duplication	Biological Process	CHORDC1
GO:0010824	2	regulation of centrosome duplication	Biological Process	NPM1
GO:0010826	1	negative regulation of centrosome duplication	Biological Process	NPM1
GO:0010835	1	regulation of protein ADP-ribosylation	Biological Process	ADNP
GO:0010841	1	positive regulation of circadian sleep/wake cycle, wakefulness	Biological Process	CRH
GO:0010880	1	regulation of release of sequestered calcium ion into cytosol by sarcoplasmic reticulum	Biological Process	CALM1
GO:0010881	1	regulation of cardiac muscle contraction by regulation of the release of sequestered calcium ion	Biological Process	CALM1
GO:0010884	1	positive regulation of lipid storage	Biological Process	ACACB
GO:0010886	1	positive regulation of cholesterol storage	Biological Process	LPL
GO:0010890	1	positive regulation of sequestering of triglyceride	Biological Process	LPL
GO:0010906	1	regulation of glucose metabolic process	Biological Process	ACACB
GO:0010923	2	negative regulation of phosphatase activity	Biological Process	PPP1R26
GO:0010923	2	negative regulation of phosphatase activity	Biological Process	KNL1
GO:0010941	1	regulation of cell death	Biological Process	HSPA1A
GO:0010942	2	positive regulation of cell death	Biological Process	CRH
GO:0010942	2	positive regulation of cell death	Biological Process	EIF4G1
GO:0010951	1	negative regulation of endopeptidase activity	Biological Process	GAPDH
GO:0010965	1	regulation of mitotic sister chromatid separation	Biological Process	TPR
GO:0010971	1	positive regulation of G2/M transition of mitotic cell cycle	Biological Process	CCNB1
GO:0010972	1	negative regulation of G2/M transition of mitotic cell cycle	Biological Process	AURKA
GO:0010988	1	regulation of low-density lipoprotein particle clearance	Biological Process	HNRNPK
GO:0012501	1	programmed cell death	Biological Process	PKM
GO:0014002	1	astrocyte development	Biological Process	S100A8
GO:0014003	1	oligodendrocyte development	Biological Process	GSTP1
GO:0014009	1	glial cell proliferation	Biological Process	EEF2
GO:0014029	1	neural crest formation	Biological Process	TCOF1
GO:0014032	1	neural crest cell development	Biological Process	TCOF1
GO:0014044	1	Schwann cell development	Biological Process	NF1
GO:0014062	1	regulation of serotonin secretion	Biological Process	CRH
GO:0014065	1	phosphatidylinositol 3-kinase signaling	Biological Process	NF1
GO:0014066	1	regulation of phosphatidylinositol 3-kinase signaling	Biological Process	MAPK1
GO:0014070	2	response to organic cyclic compound	Biological Process	PLIN2
GO:0014070	2	response to organic cyclic compound	Biological Process	ACACB
GO:0014850	1	response to muscle activity	Biological Process	ADSL
GO:0014870	1	response to muscle inactivity	Biological Process	PKM
GO:0015031	6	protein transport	Biological Process	CEP290
GO:0015031	6	protein transport	Biological Process	EIF5AL1
GO:0015031	6	protein transport	Biological Process	MYH9
GO:0015031	6	protein transport	Biological Process	GOLGA2
GO:0015031	6	protein transport	Biological Process	EHBP1
GO:0015031	6	protein transport	Biological Process	BICD2
GO:0015677	1	copper ion import	Biological Process	STEAP4
GO:0015698	1	inorganic anion transport	Biological Process	VDAC3
GO:0015721	2	bile acid and bile salt transport	Biological Process	RXRA
GO:0015721	2	bile acid and bile salt transport	Biological Process	SLCO2B1
GO:0015853	1	adenine transport	Biological Process	VDAC3
GO:0015909	1	long-chain fatty acid transport	Biological Process	PLIN2
GO:0015914	1	phospholipid transport	Biological Process	PITPNM3
GO:0015936	1	coenzyme A metabolic process	Biological Process	ACLY
GO:0015949	1	nucleobase-containing small molecule interconversion	Biological Process	CTPS1
GO:0015966	1	diadenosine tetraphosphate biosynthetic process	Biological Process	MAPK1
GO:0016032	25	viral process	Biological Process	RANBP2
GO:0016032	25	viral process	Biological Process	TLN1
GO:0016032	25	viral process	Biological Process	ANKRD17
GO:0016032	25	viral process	Biological Process	HSPA8
GO:0016032	25	viral process	Biological Process	DYNLL1
GO:0016032	25	viral process	Biological Process	RAD50
GO:0016032	25	viral process	Biological Process	NUP88
GO:0016032	25	viral process	Biological Process	NUP214
GO:0016032	25	viral process	Biological Process	NPM1
GO:0016032	25	viral process	Biological Process	MAPK1
GO:0016032	25	viral process	Biological Process	KRT8
GO:0016032	25	viral process	Biological Process	YWHAE
GO:0016032	25	viral process	Biological Process	RACK1
GO:0016032	25	viral process	Biological Process	EIF4G1
GO:0016032	25	viral process	Biological Process	SNW1
GO:0016032	25	viral process	Biological Process	TAF4
GO:0016032	25	viral process	Biological Process	WDR48
GO:0016032	25	viral process	Biological Process	TAF1
GO:0016032	25	viral process	Biological Process	RAN
GO:0016032	25	viral process	Biological Process	HNRNPK
GO:0016032	25	viral process	Biological Process	EIF4A1
GO:0016032	25	viral process	Biological Process	PCNA
GO:0016032	25	viral process	Biological Process	TPR
GO:0016032	25	viral process	Biological Process	IPO7
GO:0016032	25	viral process	Biological Process	KRT7
GO:0016055	4	Wnt signaling pathway	Biological Process	ADGRA2
GO:0016055	4	Wnt signaling pathway	Biological Process	DISC1
GO:0016055	4	Wnt signaling pathway	Biological Process	NXN
GO:0016055	4	Wnt signaling pathway	Biological Process	CSNK1A1L
GO:0016070	7	RNA metabolic process	Biological Process	HNRNPF
GO:0016070	7	RNA metabolic process	Biological Process	HNRNPL
GO:0016070	7	RNA metabolic process	Biological Process	PCBP1
GO:0016070	7	RNA metabolic process	Biological Process	PCBP2
GO:0016070	7	RNA metabolic process	Biological Process	HNRNPK
GO:0016070	7	RNA metabolic process	Biological Process	PTBP1
GO:0016070	7	RNA metabolic process	Biological Process	HNRNPH1
GO:0016071	2	mRNA metabolic process	Biological Process	PABPC3
GO:0016071	2	mRNA metabolic process	Biological Process	PCBP2
GO:0016101	1	diterpenoid metabolic process	Biological Process	CRH
GO:0016182	1	synaptic vesicle budding from endosome	Biological Process	AP3D1
GO:0016192	1	vesicle-mediated transport	Biological Process	HSPA8
GO:0016197	2	endosomal transport	Biological Process	RAB13
GO:0016197	2	endosomal transport	Biological Process	SQSTM1
GO:0016202	1	regulation of striated muscle tissue development	Biological Process	SMAD3
GO:0016233	1	telomere capping	Biological Process	RAD50
GO:0016236	4	macroautophagy	Biological Process	DYNLL1
GO:0016236	4	macroautophagy	Biological Process	SEC23B
GO:0016236	4	macroautophagy	Biological Process	PGAM5
GO:0016236	4	macroautophagy	Biological Process	SQSTM1
GO:0016239	1	positive regulation of macroautophagy	Biological Process	LARP1
GO:0016241	1	regulation of macroautophagy	Biological Process	GAPDH
GO:0016266	2	O-glycan processing	Biological Process	GALNT5
GO:0016266	2	O-glycan processing	Biological Process	MUC19
GO:0016310	1	phosphorylation	Biological Process	PRPS1
GO:0016311	1	dephosphorylation	Biological Process	DUSP12
GO:0016338	1	calcium-independent cell-cell adhesion via plasma membrane cell-adhesion molecules	Biological Process	CLDN8
GO:0016339	1	calcium-dependent cell-cell adhesion via plasma membrane cell adhesion molecules	Biological Process	DSG1
GO:0016477	4	cell migration	Biological Process	LIMA1
GO:0016477	4	cell migration	Biological Process	SDC1
GO:0016477	4	cell migration	Biological Process	PALLD
GO:0016477	4	cell migration	Biological Process	AVL9
GO:0016479	1	negative regulation of transcription by RNA polymerase I	Biological Process	FLNA
GO:0016485	1	protein processing	Biological Process	METAP2
GO:0016525	1	negative regulation of angiogenesis	Biological Process	NF1
GO:0016567	5	protein ubiquitination	Biological Process	PCNA
GO:0016567	5	protein ubiquitination	Biological Process	RACK1
GO:0016567	5	protein ubiquitination	Biological Process	UHRF1
GO:0016567	5	protein ubiquitination	Biological Process	UBE2M
GO:0016567	5	protein ubiquitination	Biological Process	MYCBP2
GO:0016571	1	histone methylation	Biological Process	NSD3
GO:0016573	3	histone acetylation	Biological Process	RUVBL2
GO:0016573	3	histone acetylation	Biological Process	TAF1
GO:0016573	3	histone acetylation	Biological Process	RUVBL1
GO:0016574	1	histone ubiquitination	Biological Process	UHRF1
GO:0016579	6	protein deubiquitination	Biological Process	RUVBL1
GO:0016579	6	protein deubiquitination	Biological Process	SMAD3
GO:0016579	6	protein deubiquitination	Biological Process	USP10
GO:0016579	6	protein deubiquitination	Biological Process	ACTR5
GO:0016579	6	protein deubiquitination	Biological Process	WDR48
GO:0016579	6	protein deubiquitination	Biological Process	USP17L10
GO:0016584	3	nucleosome positioning	Biological Process	HIST1H1E
GO:0016584	3	nucleosome positioning	Biological Process	HIST1H1B
GO:0016584	3	nucleosome positioning	Biological Process	HIST1H1C
GO:0016925	1	protein sumoylation	Biological Process	RANBP2
GO:0017015	1	regulation of transforming growth factor beta receptor signaling pathway	Biological Process	SMAD3
GO:0017144	1	drug metabolic process	Biological Process	CBR1
GO:0017145	1	stem cell division	Biological Process	GNL3
GO:0017148	5	negative regulation of translation	Biological Process	RACK1
GO:0017148	5	negative regulation of translation	Biological Process	NCL
GO:0017148	5	negative regulation of translation	Biological Process	GAPDH
GO:0017148	5	negative regulation of translation	Biological Process	LARP1
GO:0017148	5	negative regulation of translation	Biological Process	RPS3
GO:0018105	3	peptidyl-serine phosphorylation	Biological Process	TAF1
GO:0018105	3	peptidyl-serine phosphorylation	Biological Process	MAPK1
GO:0018105	3	peptidyl-serine phosphorylation	Biological Process	CSNK1A1L
GO:0018107	3	peptidyl-threonine phosphorylation	Biological Process	MAPK1
GO:0018107	3	peptidyl-threonine phosphorylation	Biological Process	TAF1
GO:0018107	3	peptidyl-threonine phosphorylation	Biological Process	CSNK1A1L
GO:0018108	2	peptidyl-tyrosine phosphorylation	Biological Process	HSP90AA1
GO:0018108	2	peptidyl-tyrosine phosphorylation	Biological Process	TTN
GO:0018119	1	peptidyl-cysteine S-nitrosylation	Biological Process	S100A8
GO:0018149	2	peptide cross-linking	Biological Process	KRT10
GO:0018149	2	peptide cross-linking	Biological Process	KRT1
GO:0018206	1	peptidyl-methionine modification	Biological Process	METAP2
GO:0018364	1	peptidyl-glutamine methylation	Biological Process	TRMT112
GO:0019048	1	modulation by virus of host morphology or physiology	Biological Process	RXRA
GO:0019049	1	evasion or tolerance of host defenses by virus	Biological Process	SMAD3
GO:0019054	2	modulation by virus of host process	Biological Process	KPNA2
GO:0019054	2	modulation by virus of host process	Biological Process	KPNB1
GO:0019058	1	viral life cycle	Biological Process	PPIA
GO:0019061	1	uncoating of virus	Biological Process	PPIA
GO:0019062	1	virion attachment to host cell	Biological Process	HSP90AB1
GO:0019064	1	fusion of virus membrane with host plasma membrane	Biological Process	PPIA
GO:0019068	1	virion assembly	Biological Process	PPIA
GO:0019074	1	viral RNA genome packaging	Biological Process	DDX6
GO:0019076	1	viral release from host cell	Biological Process	PPIA
GO:0019216	3	regulation of lipid metabolic process	Biological Process	EDF1
GO:0019216	3	regulation of lipid metabolic process	Biological Process	RXRA
GO:0019216	3	regulation of lipid metabolic process	Biological Process	PLIN2
GO:0019221	5	cytokine-mediated signaling pathway	Biological Process	HSP90AA1
GO:0019221	5	cytokine-mediated signaling pathway	Biological Process	HSPA8
GO:0019221	5	cytokine-mediated signaling pathway	Biological Process	TXLNA
GO:0019221	5	cytokine-mediated signaling pathway	Biological Process	ZC3H15
GO:0019221	5	cytokine-mediated signaling pathway	Biological Process	SDC1
GO:0019233	2	sensory perception of pain	Biological Process	MAPK1
GO:0019233	2	sensory perception of pain	Biological Process	GRIN2A
GO:0019242	1	methylglyoxal biosynthetic process	Biological Process	TPI1
GO:0019371	1	cyclooxygenase pathway	Biological Process	CBR1
GO:0019372	1	lipoxygenase pathway	Biological Process	GPX4
GO:0019430	2	removal of superoxide radicals	Biological Process	PRDX1
GO:0019430	2	removal of superoxide radicals	Biological Process	PRDX2
GO:0019432	1	triglyceride biosynthetic process	Biological Process	LPL
GO:0019433	1	triglyceride catabolic process	Biological Process	LPL
GO:0019471	1	4-hydroxyproline metabolic process	Biological Process	PRDX4
GO:0019538	1	protein metabolic process	Biological Process	ACACA
GO:0019556	1	histidine catabolic process to glutamate and formamide	Biological Process	HAL
GO:0019557	1	histidine catabolic process to glutamate and formate	Biological Process	HAL
GO:0019563	1	glycerol catabolic process	Biological Process	TPI1
GO:0019674	1	NAD metabolic process	Biological Process	LDHA
GO:0019722	1	calcium-mediated signaling	Biological Process	GRIN2A
GO:0019730	3	antimicrobial humoral response	Biological Process	DCD
GO:0019730	3	antimicrobial humoral response	Biological Process	S100A8
GO:0019730	3	antimicrobial humoral response	Biological Process	LYZ
GO:0019752	1	carboxylic acid metabolic process	Biological Process	MIF
GO:0019827	3	stem cell population maintenance	Biological Process	DDX6
GO:0019827	3	stem cell population maintenance	Biological Process	RIF1
GO:0019827	3	stem cell population maintenance	Biological Process	GNL3
GO:0019835	1	cytolysis	Biological Process	LYZ
GO:0019836	1	hemolysis by symbiont of host erythrocytes	Biological Process	ALB
GO:0019856	1	pyrimidine nucleobase biosynthetic process	Biological Process	CTPS1
GO:0019858	1	cytosine metabolic process	Biological Process	MAPK1
GO:0019885	1	antigen processing and presentation of endogenous peptide antigen via MHC class I	Biological Process	ERAP2
GO:0019886	4	antigen processing and presentation of exogenous peptide antigen via MHC class II	Biological Process	KIF2C
GO:0019886	4	antigen processing and presentation of exogenous peptide antigen via MHC class II	Biological Process	AP2M1
GO:0019886	4	antigen processing and presentation of exogenous peptide antigen via MHC class II	Biological Process	DYNLL1
GO:0019886	4	antigen processing and presentation of exogenous peptide antigen via MHC class II	Biological Process	CAPZB
GO:0019915	1	lipid storage	Biological Process	PLIN2
GO:0019934	2	cGMP-mediated signaling	Biological Process	PRKAR2A
GO:0019934	2	cGMP-mediated signaling	Biological Process	ADNP
GO:0019985	3	translesion synthesis	Biological Process	PCNA
GO:0019985	3	translesion synthesis	Biological Process	USP10
GO:0019985	3	translesion synthesis	Biological Process	POLD3
GO:0021510	1	spinal cord development	Biological Process	NF1
GO:0021762	3	substantia nigra development	Biological Process	YWHAE
GO:0021762	3	substantia nigra development	Biological Process	DYNLL1
GO:0021762	3	substantia nigra development	Biological Process	CALM1
GO:0021764	1	amygdala development	Biological Process	NF1
GO:0021766	1	hippocampus development	Biological Process	RAN
GO:0021785	1	branchiomotor neuron axon guidance	Biological Process	MYCBP2
GO:0021854	1	hypothalamus development	Biological Process	CRH
GO:0021897	1	forebrain astrocyte development	Biological Process	NF1
GO:0021915	2	neural tube development	Biological Process	NF1
GO:0021915	2	neural tube development	Biological Process	DVL1
GO:0021943	1	formation of radial glial scaffolds	Biological Process	FLNA
GO:0021952	1	central nervous system projection neuron axonogenesis	Biological Process	MYCBP2
GO:0021955	2	central nervous system neuron axonogenesis	Biological Process	HSP90AB1
GO:0021955	2	central nervous system neuron axonogenesis	Biological Process	HSP90AA1
GO:0021987	2	cerebral cortex development	Biological Process	NF1
GO:0021987	2	cerebral cortex development	Biological Process	FLNA
GO:0022007	2	convergent extension involved in neural plate elongation	Biological Process	DVL1
GO:0022007	2	convergent extension involved in neural plate elongation	Biological Process	DVL2
GO:0022008	1	neurogenesis	Biological Process	GRIN2A
GO:0022011	1	myelination in peripheral nervous system	Biological Process	NF1
GO:0022400	2	regulation of rhodopsin mediated signaling pathway	Biological Process	METAP2
GO:0022400	2	regulation of rhodopsin mediated signaling pathway	Biological Process	CALM1
GO:0022408	1	negative regulation of cell-cell adhesion	Biological Process	GTPBP4
GO:0022417	1	protein maturation by protein folding	Biological Process	PRDX4
GO:0022604	3	regulation of cell morphogenesis	Biological Process	CFL1
GO:0022604	3	regulation of cell morphogenesis	Biological Process	CAMSAP1
GO:0022604	3	regulation of cell morphogenesis	Biological Process	CAPZB
GO:0022612	1	gland morphogenesis	Biological Process	EZR
GO:0022614	1	membrane to membrane docking	Biological Process	EZR
GO:0023014	2	signal transduction by protein phosphorylation	Biological Process	TAOK1
GO:0023014	2	signal transduction by protein phosphorylation	Biological Process	SLK
GO:0023019	1	signal transduction involved in regulation of gene expression	Biological Process	SMAD3
GO:0023041	1	neuronal signal transduction	Biological Process	MACO1
GO:0030010	4	establishment of cell polarity	Biological Process	CFL1
GO:0030010	4	establishment of cell polarity	Biological Process	HSP90AA1
GO:0030010	4	establishment of cell polarity	Biological Process	HSP90AB1
GO:0030010	4	establishment of cell polarity	Biological Process	PARD3B
GO:0030011	1	maintenance of cell polarity	Biological Process	DST
GO:0030033	1	microvillus assembly	Biological Process	EZR
GO:0030036	6	actin cytoskeleton organization	Biological Process	FLNB
GO:0030036	6	actin cytoskeleton organization	Biological Process	RAN
GO:0030036	6	actin cytoskeleton organization	Biological Process	NF1
GO:0030036	6	actin cytoskeleton organization	Biological Process	PALLD
GO:0030036	6	actin cytoskeleton organization	Biological Process	CAPZB
GO:0030036	6	actin cytoskeleton organization	Biological Process	CFL1
GO:0030041	1	actin filament polymerization	Biological Process	CTTN
GO:0030042	1	actin filament depolymerization	Biological Process	CFL1
GO:0030043	1	actin filament fragmentation	Biological Process	CFL1
GO:0030048	1	actin filament-based movement	Biological Process	MYH9
GO:0030049	1	muscle filament sliding	Biological Process	TTN
GO:0030100	1	regulation of endocytosis	Biological Process	AAK1
GO:0030101	1	natural killer cell activation	Biological Process	PRDX1
GO:0030154	8	cell differentiation	Biological Process	CSRP2
GO:0030154	8	cell differentiation	Biological Process	CBX2
GO:0030154	8	cell differentiation	Biological Process	NXN
GO:0030154	8	cell differentiation	Biological Process	BRDT
GO:0030154	8	cell differentiation	Biological Process	COL13A1
GO:0030154	8	cell differentiation	Biological Process	SQSTM1
GO:0030154	8	cell differentiation	Biological Process	RPS3A
GO:0030154	8	cell differentiation	Biological Process	KRT6A
GO:0030155	1	regulation of cell adhesion	Biological Process	PPP1CB
GO:0030157	1	pancreatic juice secretion	Biological Process	COPA
GO:0030168	2	platelet activation	Biological Process	FLNA
GO:0030168	2	platelet activation	Biological Process	MAPK1
GO:0030177	1	positive regulation of Wnt signaling pathway	Biological Process	DISC1
GO:0030178	2	negative regulation of Wnt signaling pathway	Biological Process	RACK1
GO:0030178	2	negative regulation of Wnt signaling pathway	Biological Process	NXN
GO:0030198	5	extracellular matrix organization	Biological Process	FGA
GO:0030198	5	extracellular matrix organization	Biological Process	IBSP
GO:0030198	5	extracellular matrix organization	Biological Process	COL13A1
GO:0030198	5	extracellular matrix organization	Biological Process	PRDX4
GO:0030198	5	extracellular matrix organization	Biological Process	NF1
GO:0030199	1	collagen fibril organization	Biological Process	NF1
GO:0030214	1	hyaluronan catabolic process	Biological Process	HMMR
GO:0030216	3	keratinocyte differentiation	Biological Process	KRT10
GO:0030216	3	keratinocyte differentiation	Biological Process	KRT16
GO:0030216	3	keratinocyte differentiation	Biological Process	CDSN
GO:0030220	1	platelet formation	Biological Process	MYH9
GO:0030223	1	neutrophil differentiation	Biological Process	FASN
GO:0030224	2	monocyte differentiation	Biological Process	FASN
GO:0030224	2	monocyte differentiation	Biological Process	MYH9
GO:0030240	1	skeletal muscle thin filament assembly	Biological Process	TTN
GO:0030241	1	skeletal muscle myosin thick filament assembly	Biological Process	TTN
GO:0030260	1	entry into host cell	Biological Process	PPIA
GO:0030261	3	chromosome condensation	Biological Process	HIST1H1C
GO:0030261	3	chromosome condensation	Biological Process	HIST1H1B
GO:0030261	3	chromosome condensation	Biological Process	HIST1H1E
GO:0030277	1	maintenance of gastrointestinal epithelium	Biological Process	STRAP
GO:0030278	1	regulation of ossification	Biological Process	MAPK1
GO:0030282	1	bone mineralization	Biological Process	IBSP
GO:0030299	1	intestinal cholesterol absorption	Biological Process	LIMA1
GO:0030307	4	positive regulation of cell growth	Biological Process	EIF4G1
GO:0030307	4	positive regulation of cell growth	Biological Process	HIST1H1B
GO:0030307	4	positive regulation of cell growth	Biological Process	S100A8
GO:0030307	4	positive regulation of cell growth	Biological Process	EIF4G2
GO:0030308	4	negative regulation of cell growth	Biological Process	HSPA1A
GO:0030308	4	negative regulation of cell growth	Biological Process	ENO1
GO:0030308	4	negative regulation of cell growth	Biological Process	RACK1
GO:0030308	4	negative regulation of cell growth	Biological Process	SMAD3
GO:0030317	1	flagellated sperm motility	Biological Process	DNAJA1
GO:0030324	1	lung development	Biological Process	CRH
GO:0030325	3	adrenal gland development	Biological Process	CRH
GO:0030325	3	adrenal gland development	Biological Process	NF1
GO:0030325	3	adrenal gland development	Biological Process	SMAD3
GO:0030330	2	DNA damage response, signal transduction by p53 class mediator	Biological Process	MIF
GO:0030330	2	DNA damage response, signal transduction by p53 class mediator	Biological Process	USP10
GO:0030334	4	regulation of cell migration	Biological Process	TMSB10
GO:0030334	4	regulation of cell migration	Biological Process	FLNA
GO:0030334	4	regulation of cell migration	Biological Process	SLK
GO:0030334	4	regulation of cell migration	Biological Process	LMNA
GO:0030335	3	positive regulation of cell migration	Biological Process	MAPK1
GO:0030335	3	positive regulation of cell migration	Biological Process	RACK1
GO:0030335	3	positive regulation of cell migration	Biological Process	SMAD3
GO:0030336	3	negative regulation of cell migration	Biological Process	GTPBP4
GO:0030336	3	negative regulation of cell migration	Biological Process	KRT16
GO:0030336	3	negative regulation of cell migration	Biological Process	NF1
GO:0030388	1	fructose 1,6-bisphosphate metabolic process	Biological Process	ALDOA
GO:0030431	1	sleep	Biological Process	GRIN2A
GO:0030449	1	regulation of complement activation	Biological Process	PHB2
GO:0030488	1	tRNA methylation	Biological Process	TRMT112
GO:0030490	1	maturation of SSU-rRNA	Biological Process	RIOK1
GO:0030500	1	regulation of bone mineralization	Biological Process	TXLNG
GO:0030501	1	positive regulation of bone mineralization	Biological Process	SMAD3
GO:0030509	1	BMP signaling pathway	Biological Process	FSTL1
GO:0030511	2	positive regulation of transforming growth factor beta receptor signaling pathway	Biological Process	SNW1
GO:0030511	2	positive regulation of transforming growth factor beta receptor signaling pathway	Biological Process	HSP90AB1
GO:0030512	3	negative regulation of transforming growth factor beta receptor signaling pathway	Biological Process	SMAD3
GO:0030512	3	negative regulation of transforming growth factor beta receptor signaling pathway	Biological Process	STRAP
GO:0030512	3	negative regulation of transforming growth factor beta receptor signaling pathway	Biological Process	HSPA1A
GO:0030516	1	regulation of axon extension	Biological Process	CTTN
GO:0030520	1	intracellular estrogen receptor signaling pathway	Biological Process	DDX17
GO:0030521	3	androgen receptor signaling pathway	Biological Process	DNAJA1
GO:0030521	3	androgen receptor signaling pathway	Biological Process	DDX17
GO:0030521	3	androgen receptor signaling pathway	Biological Process	RAN
GO:0030574	1	collagen catabolic process	Biological Process	COL13A1
GO:0030593	1	neutrophil chemotaxis	Biological Process	S100A8
GO:0030641	1	regulation of cellular pH	Biological Process	MAPK1
GO:0030705	3	cytoskeleton-dependent intracellular transport	Biological Process	TUBA1A
GO:0030705	3	cytoskeleton-dependent intracellular transport	Biological Process	TUBB
GO:0030705	3	cytoskeleton-dependent intracellular transport	Biological Process	TUBA1B
GO:0030835	1	negative regulation of actin filament depolymerization	Biological Process	LIMA1
GO:0030836	1	positive regulation of actin filament depolymerization	Biological Process	CFL1
GO:0030838	1	positive regulation of actin filament polymerization	Biological Process	CTTN
GO:0030855	3	epithelial cell differentiation	Biological Process	TAGLN2
GO:0030855	3	epithelial cell differentiation	Biological Process	PCNA
GO:0030855	3	epithelial cell differentiation	Biological Process	CBR1
GO:0030856	1	regulation of epithelial cell differentiation	Biological Process	KIAA1109
GO:0030866	2	cortical actin cytoskeleton organization	Biological Process	RAB13
GO:0030866	2	cortical actin cytoskeleton organization	Biological Process	TLN1
GO:0030878	2	thyroid gland development	Biological Process	SMAD3
GO:0030878	2	thyroid gland development	Biological Process	MAPK1
GO:0030879	1	mammary gland development	Biological Process	FASN
GO:0030890	1	positive regulation of B cell proliferation	Biological Process	MIF
GO:0030900	1	forebrain development	Biological Process	DNAJB1
GO:0030901	1	midbrain development	Biological Process	TAF1
GO:0030902	1	hindbrain development	Biological Process	CEP290
GO:0030916	1	otic vesicle formation	Biological Process	CEP290
GO:0030951	2	establishment or maintenance of microtubule cytoskeleton polarity	Biological Process	LMNA
GO:0030951	2	establishment or maintenance of microtubule cytoskeleton polarity	Biological Process	KIF2C
GO:0030953	2	astral microtubule organization	Biological Process	EZR
GO:0030953	2	astral microtubule organization	Biological Process	KPNB1
GO:0031032	1	actomyosin structure organization	Biological Process	MYH9
GO:0031047	2	gene silencing by RNA	Biological Process	TNRC6B
GO:0031047	2	gene silencing by RNA	Biological Process	DDX17
GO:0031053	1	primary miRNA processing	Biological Process	SMAD3
GO:0031069	1	hair follicle morphogenesis	Biological Process	KRT17
GO:0031098	2	stress-activated protein kinase signaling cascade	Biological Process	SLK
GO:0031098	2	stress-activated protein kinase signaling cascade	Biological Process	TAOK1
GO:0031100	3	animal organ regeneration	Biological Process	GSTP1
GO:0031100	3	animal organ regeneration	Biological Process	UPF2
GO:0031100	3	animal organ regeneration	Biological Process	PKM
GO:0031102	1	neuron projection regeneration	Biological Process	OMG
GO:0031113	1	regulation of microtubule polymerization	Biological Process	CAMSAP1
GO:0031116	1	positive regulation of microtubule polymerization	Biological Process	RPS3
GO:0031118	1	rRNA pseudouridine synthesis	Biological Process	NHP2
GO:0031120	1	snRNA pseudouridine synthesis	Biological Process	NHP2
GO:0031122	4	cytoplasmic microtubule organization	Biological Process	CAMSAP1
GO:0031122	4	cytoplasmic microtubule organization	Biological Process	DVL1
GO:0031122	4	cytoplasmic microtubule organization	Biological Process	SLK
GO:0031122	4	cytoplasmic microtubule organization	Biological Process	DST
GO:0031124	4	mRNA 3'-end processing	Biological Process	DDX39B
GO:0031124	4	mRNA 3'-end processing	Biological Process	SRSF11
GO:0031124	4	mRNA 3'-end processing	Biological Process	RNPS1
GO:0031124	4	mRNA 3'-end processing	Biological Process	U2AF2
GO:0031134	1	sister chromatid biorientation	Biological Process	CHAMP1
GO:0031145	3	anaphase-promoting complex-dependent catabolic process	Biological Process	AURKA
GO:0031145	3	anaphase-promoting complex-dependent catabolic process	Biological Process	CCNB1
GO:0031145	3	anaphase-promoting complex-dependent catabolic process	Biological Process	BUB3
GO:0031167	1	rRNA methylation	Biological Process	FTSJ3
GO:0031175	3	neuron projection development	Biological Process	RAB13
GO:0031175	3	neuron projection development	Biological Process	MAP4
GO:0031175	3	neuron projection development	Biological Process	CAMSAP1
GO:0031291	1	Ran protein signal transduction	Biological Process	KPNB1
GO:0031297	1	replication fork processing	Biological Process	PCNA
GO:0031325	4	positive regulation of cellular metabolic process	Biological Process	ACLY
GO:0031325	4	positive regulation of cellular metabolic process	Biological Process	ACACB
GO:0031325	4	positive regulation of cellular metabolic process	Biological Process	FASN
GO:0031325	4	positive regulation of cellular metabolic process	Biological Process	ACACA
GO:0031334	1	positive regulation of protein complex assembly	Biological Process	RPS3
GO:0031365	1	N-terminal protein amino acid modification	Biological Process	METAP2
GO:0031396	3	regulation of protein ubiquitination	Biological Process	HSP90AB1
GO:0031396	3	regulation of protein ubiquitination	Biological Process	HSP90AA1
GO:0031396	3	regulation of protein ubiquitination	Biological Process	HSPA1A
GO:0031397	6	negative regulation of protein ubiquitination	Biological Process	U2AF2
GO:0031397	6	negative regulation of protein ubiquitination	Biological Process	RPS3
GO:0031397	6	negative regulation of protein ubiquitination	Biological Process	GTPBP4
GO:0031397	6	negative regulation of protein ubiquitination	Biological Process	HSPA1A
GO:0031397	6	negative regulation of protein ubiquitination	Biological Process	DNAJA1
GO:0031397	6	negative regulation of protein ubiquitination	Biological Process	NXN
GO:0031424	12	keratinization	Biological Process	KRT16
GO:0031424	12	keratinization	Biological Process	KRT5
GO:0031424	12	keratinization	Biological Process	KRT7
GO:0031424	12	keratinization	Biological Process	KRT14
GO:0031424	12	keratinization	Biological Process	KRT77
GO:0031424	12	keratinization	Biological Process	KRT10
GO:0031424	12	keratinization	Biological Process	DSG1
GO:0031424	12	keratinization	Biological Process	KRT8
GO:0031424	12	keratinization	Biological Process	KRT9
GO:0031424	12	keratinization	Biological Process	KRT17
GO:0031424	12	keratinization	Biological Process	KRT6A
GO:0031424	12	keratinization	Biological Process	KRT1
GO:0031442	1	positive regulation of mRNA 3'-end processing	Biological Process	CCNB1
GO:0031453	1	positive regulation of heterochromatin assembly	Biological Process	TPR
GO:0031529	1	ruffle organization	Biological Process	LIMA1
GO:0031532	4	actin cytoskeleton reorganization	Biological Process	FLNA
GO:0031532	4	actin cytoskeleton reorganization	Biological Process	CTTN
GO:0031532	4	actin cytoskeleton reorganization	Biological Process	EZR
GO:0031532	4	actin cytoskeleton reorganization	Biological Process	MYH9
GO:0031536	1	positive regulation of exit from mitosis	Biological Process	PHB2
GO:0031581	3	hemidesmosome assembly	Biological Process	DST
GO:0031581	3	hemidesmosome assembly	Biological Process	KRT5
GO:0031581	3	hemidesmosome assembly	Biological Process	KRT14
GO:0031623	2	receptor internalization	Biological Process	AP2M1
GO:0031623	2	receptor internalization	Biological Process	EZR
GO:0031639	1	plasminogen activation	Biological Process	FGA
GO:0031640	3	killing of cells of other organism	Biological Process	DCD
GO:0031640	3	killing of cells of other organism	Biological Process	GAPDH
GO:0031640	3	killing of cells of other organism	Biological Process	LYZ
GO:0031647	5	regulation of protein stability	Biological Process	LMNA
GO:0031647	5	regulation of protein stability	Biological Process	AURKA
GO:0031647	5	regulation of protein stability	Biological Process	MAPK1
GO:0031647	5	regulation of protein stability	Biological Process	TPR
GO:0031647	5	regulation of protein stability	Biological Process	HSPA8
GO:0031663	1	lipopolysaccharide-mediated signaling pathway	Biological Process	MAPK1
GO:0031666	1	positive regulation of lipopolysaccharide-mediated signaling pathway	Biological Process	MIF
GO:0031667	1	response to nutrient levels	Biological Process	ACACB
GO:0031668	1	cellular response to extracellular stimulus	Biological Process	ADNP
GO:0031669	2	cellular response to nutrient levels	Biological Process	KCNB1
GO:0031669	2	cellular response to nutrient levels	Biological Process	EIF4G1
GO:0031860	1	telomeric 3' overhang formation	Biological Process	RAD50
GO:0031929	1	TOR signaling	Biological Process	LARP1
GO:0031936	3	negative regulation of chromatin silencing	Biological Process	HIST1H1B
GO:0031936	3	negative regulation of chromatin silencing	Biological Process	HIST1H1C
GO:0031936	3	negative regulation of chromatin silencing	Biological Process	HIST1H1E
GO:0031954	3	positive regulation of protein autophosphorylation	Biological Process	CALM1
GO:0031954	3	positive regulation of protein autophosphorylation	Biological Process	TNKS1BP1
GO:0031954	3	positive regulation of protein autophosphorylation	Biological Process	RAD50
GO:0031990	1	mRNA export from nucleus in response to heat stress	Biological Process	TPR
GO:0031999	1	negative regulation of fatty acid beta-oxidation	Biological Process	ACACB
GO:0032071	1	regulation of endodeoxyribonuclease activity	Biological Process	NPM1
GO:0032077	1	positive regulation of deoxyribonuclease activity	Biological Process	PCNA
GO:0032079	1	positive regulation of endodeoxyribonuclease activity	Biological Process	RPS3
GO:0032091	5	negative regulation of protein binding	Biological Process	GOLGA2
GO:0032091	5	negative regulation of protein binding	Biological Process	AURKA
GO:0032091	5	negative regulation of protein binding	Biological Process	ADNP
GO:0032091	5	negative regulation of protein binding	Biological Process	DISC1
GO:0032091	5	negative regulation of protein binding	Biological Process	DVL1
GO:0032092	3	positive regulation of protein binding	Biological Process	TAF1
GO:0032092	3	positive regulation of protein binding	Biological Process	RAN
GO:0032092	3	positive regulation of protein binding	Biological Process	HSP90AB1
GO:0032119	1	sequestering of zinc ion	Biological Process	S100A8
GO:0032147	3	activation of protein kinase activity	Biological Process	TAOK1
GO:0032147	3	activation of protein kinase activity	Biological Process	ADNP
GO:0032147	3	activation of protein kinase activity	Biological Process	SLK
GO:0032201	2	telomere maintenance via semi-conservative replication	Biological Process	PCNA
GO:0032201	2	telomere maintenance via semi-conservative replication	Biological Process	POLD3
GO:0032206	2	positive regulation of telomere maintenance	Biological Process	RAD50
GO:0032206	2	positive regulation of telomere maintenance	Biological Process	GNL3
GO:0032211	1	negative regulation of telomere maintenance via telomerase	Biological Process	NAT10
GO:0032212	8	positive regulation of telomere maintenance via telomerase	Biological Process	CCT2
GO:0032212	8	positive regulation of telomere maintenance via telomerase	Biological Process	CCT5
GO:0032212	8	positive regulation of telomere maintenance via telomerase	Biological Process	CCT4
GO:0032212	8	positive regulation of telomere maintenance via telomerase	Biological Process	TCP1
GO:0032212	8	positive regulation of telomere maintenance via telomerase	Biological Process	CCT6A
GO:0032212	8	positive regulation of telomere maintenance via telomerase	Biological Process	CCT8
GO:0032212	8	positive regulation of telomere maintenance via telomerase	Biological Process	CCT3
GO:0032212	8	positive regulation of telomere maintenance via telomerase	Biological Process	MAPK1
GO:0032228	1	regulation of synaptic transmission, GABAergic	Biological Process	NF1
GO:0032233	1	positive regulation of actin filament bundle assembly	Biological Process	FLNA
GO:0032269	1	negative regulation of cellular protein metabolic process	Biological Process	MIF
GO:0032270	2	positive regulation of cellular protein metabolic process	Biological Process	UHRF1
GO:0032270	2	positive regulation of cellular protein metabolic process	Biological Process	EIF4G1
GO:0032273	1	positive regulation of protein polymerization	Biological Process	HSP90AA1
GO:0032332	1	positive regulation of chondrocyte differentiation	Biological Process	SMAD3
GO:0032355	5	response to estradiol	Biological Process	EEF2
GO:0032355	5	response to estradiol	Biological Process	GSTP1
GO:0032355	5	response to estradiol	Biological Process	ASS1
GO:0032355	5	response to estradiol	Biological Process	PCNA
GO:0032355	5	response to estradiol	Biological Process	GPX4
GO:0032435	1	negative regulation of proteasomal ubiquitin-dependent protein catabolic process	Biological Process	HSP90AB1
GO:0032436	6	positive regulation of proteasomal ubiquitin-dependent protein catabolic process	Biological Process	TAF1
GO:0032436	6	positive regulation of proteasomal ubiquitin-dependent protein catabolic process	Biological Process	RACK1
GO:0032436	6	positive regulation of proteasomal ubiquitin-dependent protein catabolic process	Biological Process	DVL1
GO:0032436	6	positive regulation of proteasomal ubiquitin-dependent protein catabolic process	Biological Process	AURKA
GO:0032436	6	positive regulation of proteasomal ubiquitin-dependent protein catabolic process	Biological Process	CSNK1A1L
GO:0032436	6	positive regulation of proteasomal ubiquitin-dependent protein catabolic process	Biological Process	HSPA1A
GO:0032438	1	melanosome organization	Biological Process	AP3D1
GO:0032456	1	endocytic recycling	Biological Process	RAB13
GO:0032464	1	positive regulation of protein homooligomerization	Biological Process	RACK1
GO:0032465	2	regulation of cytokinesis	Biological Process	CALM1
GO:0032465	2	regulation of cytokinesis	Biological Process	AURKA
GO:0032467	1	positive regulation of cytokinesis	Biological Process	CDC14A
GO:0032480	1	negative regulation of type I interferon production	Biological Process	PCBP2
GO:0032482	1	Rab protein signal transduction	Biological Process	RAB13
GO:0032496	1	response to lipopolysaccharide	Biological Process	S100A8
GO:0032502	1	developmental process	Biological Process	EIF4G1
GO:0032506	1	cytokinetic process	Biological Process	MYH9
GO:0032508	4	DNA duplex unwinding	Biological Process	RUVBL2
GO:0032508	4	DNA duplex unwinding	Biological Process	G3BP1
GO:0032508	4	DNA duplex unwinding	Biological Process	RUVBL1
GO:0032508	4	DNA duplex unwinding	Biological Process	RAD50
GO:0032515	1	negative regulation of phosphoprotein phosphatase activity	Biological Process	PPP1R26
GO:0032516	2	positive regulation of phosphoprotein phosphatase activity	Biological Process	HSP90AB1
GO:0032516	2	positive regulation of phosphoprotein phosphatase activity	Biological Process	CALM1
GO:0032526	1	response to retinoic acid	Biological Process	RXRA
GO:0032532	1	regulation of microvillus length	Biological Process	EZR
GO:0032570	1	response to progesterone	Biological Process	DSG1
GO:0032602	1	chemokine production	Biological Process	S100A8
GO:0032691	1	negative regulation of interleukin-1 beta production	Biological Process	GSTP1
GO:0032720	1	negative regulation of tumor necrosis factor production	Biological Process	GSTP1
GO:0032731	2	positive regulation of interleukin-1 beta production	Biological Process	HSPB1
GO:0032731	2	positive regulation of interleukin-1 beta production	Biological Process	SMAD3
GO:0032743	1	positive regulation of interleukin-2 production	Biological Process	RPS3
GO:0032757	1	positive regulation of interleukin-8 production	Biological Process	HSPA1A
GO:0032760	1	positive regulation of tumor necrosis factor production	Biological Process	MIF
GO:0032781	4	positive regulation of ATPase activity	Biological Process	DNAJA1
GO:0032781	4	positive regulation of ATPase activity	Biological Process	AHSA1
GO:0032781	4	positive regulation of ATPase activity	Biological Process	DNAJB1
GO:0032781	4	positive regulation of ATPase activity	Biological Process	DNAJC9
GO:0032786	1	positive regulation of DNA-templated transcription, elongation	Biological Process	DDX39B
GO:0032796	1	uropod organization	Biological Process	MYH9
GO:0032802	1	low-density lipoprotein particle receptor catabolic process	Biological Process	AP2M1
GO:0032811	1	negative regulation of epinephrine secretion	Biological Process	CRH
GO:0032869	3	cellular response to insulin stimulus	Biological Process	GSTP1
GO:0032869	3	cellular response to insulin stimulus	Biological Process	PKM
GO:0032869	3	cellular response to insulin stimulus	Biological Process	RAB13
GO:0032872	3	regulation of stress-activated MAPK cascade	Biological Process	MAPK1
GO:0032872	3	regulation of stress-activated MAPK cascade	Biological Process	GSTP1
GO:0032872	3	regulation of stress-activated MAPK cascade	Biological Process	PRDX1
GO:0032873	1	negative regulation of stress-activated MAPK cascade	Biological Process	GSTP1
GO:0032874	1	positive regulation of stress-activated MAPK cascade	Biological Process	TAOK1
GO:0032880	4	regulation of protein localization	Biological Process	AAK1
GO:0032880	4	regulation of protein localization	Biological Process	MYCBP2
GO:0032880	4	regulation of protein localization	Biological Process	RACK1
GO:0032880	4	regulation of protein localization	Biological Process	TPR
GO:0032909	1	regulation of transforming growth factor beta2 production	Biological Process	SMAD3
GO:0032916	1	positive regulation of transforming growth factor beta3 production	Biological Process	SMAD3
GO:0032922	1	circadian regulation of gene expression	Biological Process	PPP1CB
GO:0032924	1	activin receptor signaling pathway	Biological Process	SMAD3
GO:0032929	1	negative regulation of superoxide anion generation	Biological Process	AATF
GO:0032930	1	positive regulation of superoxide anion generation	Biological Process	GSTP1
GO:0032956	2	regulation of actin cytoskeleton organization	Biological Process	EZR
GO:0032956	2	regulation of actin cytoskeleton organization	Biological Process	TAOK1
GO:0032986	1	protein-DNA complex disassembly	Biological Process	RPL23
GO:0033033	1	negative regulation of myeloid cell apoptotic process	Biological Process	MIF
GO:0033058	1	directional locomotion	Biological Process	GRIN2A
GO:0033119	2	negative regulation of RNA splicing	Biological Process	PTBP1
GO:0033119	2	negative regulation of RNA splicing	Biological Process	RPS26
GO:0033120	2	positive regulation of RNA splicing	Biological Process	U2AF2
GO:0033120	2	positive regulation of RNA splicing	Biological Process	HSPA1A
GO:0033129	1	positive regulation of histone phosphorylation	Biological Process	CCNB1
GO:0033133	2	positive regulation of glucokinase activity	Biological Process	DUSP12
GO:0033133	2	positive regulation of glucokinase activity	Biological Process	RANBP2
GO:0033137	1	negative regulation of peptidyl-serine phosphorylation	Biological Process	RACK1
GO:0033138	5	positive regulation of peptidyl-serine phosphorylation	Biological Process	MIF
GO:0033138	5	positive regulation of peptidyl-serine phosphorylation	Biological Process	HSP90AA1
GO:0033138	5	positive regulation of peptidyl-serine phosphorylation	Biological Process	TNKS1BP1
GO:0033138	5	positive regulation of peptidyl-serine phosphorylation	Biological Process	EIF4G1
GO:0033138	5	positive regulation of peptidyl-serine phosphorylation	Biological Process	HSP90AB1
GO:0033147	1	negative regulation of intracellular estrogen receptor signaling pathway	Biological Process	PHB2
GO:0033160	2	positive regulation of protein import into nucleus, translocation	Biological Process	HSP90AB1
GO:0033160	2	positive regulation of protein import into nucleus, translocation	Biological Process	MAPK1
GO:0033209	1	tumor necrosis factor-mediated signaling pathway	Biological Process	KRT8
GO:0033235	1	positive regulation of protein sumoylation	Biological Process	GNL3
GO:0033342	1	negative regulation of collagen binding	Biological Process	GTPBP4
GO:0033365	1	protein localization to organelle	Biological Process	PES1
GO:0033484	1	nitric oxide homeostasis	Biological Process	ADNP
GO:0033591	1	response to L-ascorbic acid	Biological Process	GSTP1
GO:0033598	1	mammary gland epithelial cell proliferation	Biological Process	MAPK1
GO:0033600	1	negative regulation of mammary gland epithelial cell proliferation	Biological Process	PHB2
GO:0033605	1	positive regulation of catecholamine secretion	Biological Process	KCNB1
GO:0033622	1	integrin activation	Biological Process	TLN1
GO:0033630	1	positive regulation of cell adhesion mediated by integrin	Biological Process	IFT74
GO:0033674	1	positive regulation of kinase activity	Biological Process	RAD50
GO:0033683	2	nucleotide-excision repair, DNA incision	Biological Process	POLD3
GO:0033683	2	nucleotide-excision repair, DNA incision	Biological Process	PCNA
GO:0033685	1	negative regulation of luteinizing hormone secretion	Biological Process	CRH
GO:0033689	1	negative regulation of osteoblast proliferation	Biological Process	SMAD3
GO:0033962	1	cytoplasmic mRNA processing body assembly	Biological Process	DDX6
GO:0034063	2	stress granule assembly	Biological Process	RPS23
GO:0034063	2	stress granule assembly	Biological Process	G3BP1
GO:0034067	1	protein localization to Golgi apparatus	Biological Process	BICD2
GO:0034080	3	CENP-A containing nucleosome assembly	Biological Process	RUVBL1
GO:0034080	3	CENP-A containing nucleosome assembly	Biological Process	NPM1
GO:0034080	3	CENP-A containing nucleosome assembly	Biological Process	KNL1
GO:0034101	1	erythrocyte homeostasis	Biological Process	PRDX1
GO:0034116	1	positive regulation of heterotypic cell-cell adhesion	Biological Process	FGA
GO:0034184	1	positive regulation of maintenance of mitotic sister chromatid cohesion	Biological Process	SMC5
GO:0034198	2	cellular response to amino acid starvation	Biological Process	HNRNPL
GO:0034198	2	cellular response to amino acid starvation	Biological Process	MAPK1
GO:0034199	1	activation of protein kinase A activity	Biological Process	PRKAR2A
GO:0034214	1	protein hexamerization	Biological Process	MAT2A
GO:0034220	3	ion transmembrane transport	Biological Process	LASP1
GO:0034220	3	ion transmembrane transport	Biological Process	ATP2A3
GO:0034220	3	ion transmembrane transport	Biological Process	RYR3
GO:0034244	1	negative regulation of transcription elongation from RNA polymerase II promoter	Biological Process	NELFE
GO:0034329	1	cell junction assembly	Biological Process	FLNA
GO:0034371	1	chylomicron remodeling	Biological Process	LPL
GO:0034372	1	very-low-density lipoprotein particle remodeling	Biological Process	LPL
GO:0034375	1	high-density lipoprotein particle remodeling	Biological Process	ALB
GO:0034383	1	low-density lipoprotein particle clearance	Biological Process	AP2M1
GO:0034384	1	high-density lipoprotein particle clearance	Biological Process	HDLBP
GO:0034389	1	lipid droplet organization	Biological Process	PPIA
GO:0034394	1	protein localization to cell surface	Biological Process	FLNA
GO:0034418	1	urate biosynthetic process	Biological Process	PRPS1
GO:0034453	1	microtubule anchoring	Biological Process	CEP350
GO:0034463	1	90S preribosome assembly	Biological Process	RPL38
GO:0034472	1	snRNA 3'-end processing	Biological Process	TOE1
GO:0034501	4	protein localization to kinetochore	Biological Process	KNL1
GO:0034501	4	protein localization to kinetochore	Biological Process	SPDL1
GO:0034501	4	protein localization to kinetochore	Biological Process	CHAMP1
GO:0034501	4	protein localization to kinetochore	Biological Process	BUB3
GO:0034504	3	protein localization to nucleus	Biological Process	YWHAE
GO:0034504	3	protein localization to nucleus	Biological Process	DVL1
GO:0034504	3	protein localization to nucleus	Biological Process	LMNA
GO:0034599	4	cellular response to oxidative stress	Biological Process	PRDX2
GO:0034599	4	cellular response to oxidative stress	Biological Process	HSPA1A
GO:0034599	4	cellular response to oxidative stress	Biological Process	PRDX6
GO:0034599	4	cellular response to oxidative stress	Biological Process	PRDX1
GO:0034605	6	cellular response to heat	Biological Process	NF1
GO:0034605	6	cellular response to heat	Biological Process	HSPA1A
GO:0034605	6	cellular response to heat	Biological Process	YWHAE
GO:0034605	6	cellular response to heat	Biological Process	HSP90AA1
GO:0034605	6	cellular response to heat	Biological Process	HSPA8
GO:0034605	6	cellular response to heat	Biological Process	TPR
GO:0034613	1	cellular protein localization	Biological Process	DVL2
GO:0034614	1	cellular response to reactive oxygen species	Biological Process	MAPK1
GO:0034620	2	cellular response to unfolded protein	Biological Process	HSPA8
GO:0034620	2	cellular response to unfolded protein	Biological Process	HSPA1A
GO:0034622	1	cellular protein-containing complex assembly	Biological Process	FGA
GO:0034629	2	cellular protein-containing complex localization	Biological Process	EZR
GO:0034629	2	cellular protein-containing complex localization	Biological Process	RAN
GO:0034644	4	cellular response to UV	Biological Process	RUVBL2
GO:0034644	4	cellular response to UV	Biological Process	TAF1
GO:0034644	4	cellular response to UV	Biological Process	PCNA
GO:0034644	4	cellular response to UV	Biological Process	NPM1
GO:0034645	2	cellular macromolecule biosynthetic process	Biological Process	EIF4G1
GO:0034645	2	cellular macromolecule biosynthetic process	Biological Process	EIF4G2
GO:0034765	1	regulation of ion transmembrane transport	Biological Process	KCNB1
GO:0034968	1	histone lysine methylation	Biological Process	NSD3
GO:0034976	1	response to endoplasmic reticulum stress	Biological Process	EEF2
GO:0035021	1	negative regulation of Rac protein signal transduction	Biological Process	NF1
GO:0035023	2	regulation of Rho protein signal transduction	Biological Process	TRIO
GO:0035023	2	regulation of Rho protein signal transduction	Biological Process	ARHGEF16
GO:0035066	1	positive regulation of histone acetylation	Biological Process	RUVBL2
GO:0035094	1	response to nicotine	Biological Process	MAPK1
GO:0035176	2	social behavior	Biological Process	DNAJC9
GO:0035176	2	social behavior	Biological Process	DVL1
GO:0035194	2	posttranscriptional gene silencing by RNA	Biological Process	HELZ
GO:0035194	2	posttranscriptional gene silencing by RNA	Biological Process	TNRC6B
GO:0035195	1	gene silencing by miRNA	Biological Process	TNRC6B
GO:0035235	1	ionotropic glutamate receptor signaling pathway	Biological Process	GRIN2A
GO:0035264	2	multicellular organism growth	Biological Process	RBBP6
GO:0035264	2	multicellular organism growth	Biological Process	WDR48
GO:0035278	1	miRNA mediated inhibition of translation	Biological Process	TNRC6B
GO:0035281	1	pre-miRNA export from nucleus	Biological Process	RAN
GO:0035307	2	positive regulation of protein dephosphorylation	Biological Process	CALM1
GO:0035307	2	positive regulation of protein dephosphorylation	Biological Process	PTBP1
GO:0035329	3	hippo signaling	Biological Process	YWHAE
GO:0035329	3	hippo signaling	Biological Process	DVL2
GO:0035329	3	hippo signaling	Biological Process	TJP1
GO:0035335	3	peptidyl-tyrosine dephosphorylation	Biological Process	CDC14A
GO:0035335	3	peptidyl-tyrosine dephosphorylation	Biological Process	DUSP12
GO:0035335	3	peptidyl-tyrosine dephosphorylation	Biological Process	DUSP7
GO:0035357	1	peroxisome proliferator activated receptor signaling pathway	Biological Process	RXRA
GO:0035372	2	protein localization to microtubule	Biological Process	CHAMP1
GO:0035372	2	protein localization to microtubule	Biological Process	DVL1
GO:0035404	1	histone-serine phosphorylation	Biological Process	AURKA
GO:0035457	1	cellular response to interferon-alpha	Biological Process	TPR
GO:0035556	8	intracellular signal transduction	Biological Process	DVL1
GO:0035556	8	intracellular signal transduction	Biological Process	FYB1
GO:0035556	8	intracellular signal transduction	Biological Process	DVL3
GO:0035556	8	intracellular signal transduction	Biological Process	SQSTM1
GO:0035556	8	intracellular signal transduction	Biological Process	MAPK1
GO:0035556	8	intracellular signal transduction	Biological Process	HSPB1
GO:0035556	8	intracellular signal transduction	Biological Process	PRKAR2A
GO:0035556	8	intracellular signal transduction	Biological Process	YWHAE
GO:0035567	3	non-canonical Wnt signaling pathway	Biological Process	DVL1
GO:0035567	3	non-canonical Wnt signaling pathway	Biological Process	DVL2
GO:0035567	3	non-canonical Wnt signaling pathway	Biological Process	DVL3
GO:0035606	1	peptidyl-cysteine S-trans-nitrosylation	Biological Process	GAPDH
GO:0035641	1	locomotory exploration behavior	Biological Process	CRH
GO:0035646	1	endosome to melanosome transport	Biological Process	AP3D1
GO:0035690	2	cellular response to drug	Biological Process	HSP90AB1
GO:0035690	2	cellular response to drug	Biological Process	PDE4A
[truncated: 1,521 more rows]
