# Supplementary material for: DUSP7 regulates the activity of ERK2 to promote proper chromosome alignment during cell division
Source: J Biol Chem. 2021 Apr 16;296:100676. doi: 10.1016/j.jbc.2021.100676 (PMC8131738; doi:10.1016/j.jbc.2021.100676)
Supplement: Supplemental Table S5 [file mmc8.xlsx]

## Sheet: MMS19
MS/MS Fragmentation of LLQAAAGASAR
Found in Q96T76 in UniProt-Human, MMS19 nucleotide excision repair protein homolog OS=Homo sapiens OX=9606 GN=MMS19 PE=1 SV=2
Match to Query 3056: 1027.577010 from(514.795781,2+) intensity(155776.0781) rtinseconds(1558.97532) index(1839)
Title: wc_QE_031918_Torres_Gel_Dusp7_M_2.5356.5356.2 File:"wc_QE_031918_Torres_Gel_Dusp7_M_2.raw", NativeID:"controllerType=0 controllerNumber=1 scan=5356"
Data file \\172.16.0.213\tank\windowsVM\Jorge Torres\Joseph\031918\MGF\wc_QE_031918_Torres_Gel_Dusp7_M_2.mgf
Monoisotopic mass of neutral peptide Mr(calc): 1027.5774
Fixed modifications: Carbamidomethyl (C) (apply to specified residues or termini only)
Ions Score: 35 Expect: 0.0005
Matches : 8/96 fragment ions using 16 most intense peaks (help)
#	b	b++	b*	b*++	b0	b0++	Seq.	y	y++	y*	y*++	y0	y0++	#
1	114.091	57.5493					L							11
2	227.175	114.091					L	915.501	458.254	898.474	449.741	897.49	449.249	10
3	355.234	178.121	338.207	169.607			Q	802.417	401.712	785.39	393.199	784.406	392.707	9
4	426.271	213.639	409.245	205.126			A	674.358	337.683	657.332	329.169	656.347	328.677	8
5	497.308	249.158	480.282	240.644			A	603.321	302.164	586.294	293.651	585.31	293.159	7
6	568.345	284.676	551.319	276.163			A	532.284	266.646	515.257	258.132	514.273	257.64	6
7	625.367	313.187	608.34	304.674			G	461.247	231.127	444.22	222.614	443.236	222.122	5
8	696.404	348.706	679.377	340.192			A	404.225	202.616	387.199	194.103	386.215	193.611	4
9	783.436	392.222	766.409	383.708	765.425	383.216	S	333.188	167.098	316.161	158.584	315.178	158.092	3
10	854.473	427.74	837.447	419.227	836.462	418.735	A	246.156	123.582	229.13	115.068			2
11							R	175.119	88.0631	158.092	79.5498			1
NCBI BLAST search of LLQAAAGASAR
(Parameters: blastp, nr protein database, expect=20000, no filter, PAM30)
Other BLAST web gateways
All matches to this query
Score	Mr(calc)	Delta	Sequence
35.2	1027.58	-0.0004	LLQAAAGASAR
0	0	0
0	0	0
0	0	0
0	0	0
0	0	0
0	0	0
0	0	0
0	0	0
0	0	0

## Sheet: RPS3
MS/MS Fragmentation of FVADGIFKAELNEFLTR
Found in P23396 in UniProt-Human, 40S ribosomal protein S3 OS=Homo sapiens OX=9606 GN=RPS3 PE=1 SV=2
Match to Query 8986: 1969.036611 from(657.352813,3+) intensity(211876.0000) rtinseconds(4100.70108) index(9818)
Title: wc_QE_031918_Torres_Gel_Dusp7_M_1.19563.19563.3 File:"wc_QE_031918_Torres_Gel_Dusp7_M_1.raw", NativeID:"controllerType=0 controllerNumber=1 scan=19563"
Data file \\172.16.0.213\tank\windowsVM\Jorge Torres\Joseph\031918\MGF\wc_QE_031918_Torres_Gel_Dusp7_M_1.mgf
Monoisotopic mass of neutral peptide Mr(calc): 1969.0309
Fixed modifications: Carbamidomethyl (C) (apply to specified residues or termini only)
Ions Score: 36 Expect: 0.00039
Matches : 14/170 fragment ions using 44 most intense peaks (help)
#	b	b++	b*	b*++	b0	b0++	Seq.	y	y++	y*	y*++	y0	y0++	#
1	148.076	74.5415					F							17
2	247.144	124.076					V	1822.97	911.989	1805.94	903.475	1804.96	902.983	16
3	318.181	159.594					A	1723.9	862.454	1706.87	853.941	1705.89	853.449	15
4	433.208	217.108			415.198	208.102	D	1652.86	826.936	1635.84	818.423	1634.85	817.931	14
5	490.23	245.619			472.219	236.613	G	1537.84	769.422	1520.81	760.909	1519.83	760.417	13
6	603.314	302.161			585.303	293.155	I	1480.82	740.912	1463.79	732.398	1462.81	731.906	12
7	750.382	375.695			732.371	366.689	F	1367.73	684.37	1350.71	675.856	1349.72	675.364	11
8	878.477	439.742	861.451	431.229	860.466	430.737	K	1220.66	610.835	1203.64	602.322	1202.65	601.83	10
9	949.514	475.261	932.488	466.748	931.504	466.255	A	1092.57	546.788	1075.54	538.275	1074.56	537.783	9
10	1078.56	539.782	1061.53	531.269	1060.55	530.777	E	1021.53	511.269	1004.5	502.756	1003.52	502.264	8
11	1191.64	596.324	1174.61	587.811	1173.63	587.319	L	892.489	446.748	875.462	438.235	874.478	437.743	7
12	1305.68	653.346	1288.66	644.832	1287.67	644.34	N	779.405	390.206	762.378	381.693	761.394	381.201	6
13	1434.73	717.867	1417.7	709.354	1416.72	708.861	E	665.362	333.185	648.335	324.671	647.351	324.179	5
14	1581.79	791.401	1564.77	782.888	1563.78	782.396	F	536.319	268.663	519.293	260.15	518.308	259.658	4
15	1694.88	847.943	1677.85	839.43	1676.87	838.938	L	389.251	195.129	372.224	186.616	371.24	186.124	3
16	1795.93	898.467	1778.9	889.954	1777.92	889.462	T	276.167	138.587	259.14	130.074	258.156	129.582	2
17							R	175.119	88.0631	158.092	79.5498			1
NCBI BLAST search of FVADGIFKAELNEFLTR
(Parameters: blastp, nr protein database, expect=20000, no filter, PAM30)
Other BLAST web gateways
All matches to this query
Score	Mr(calc)	Delta	Sequence
36.4	1969.03	0.0057	FVADGIFKAELNEFLTR
0	0	0
0	0	0
0	0	0
0	0	0
0	0	0
0	0	0
0	0	0
0	0	0
0	0	0

## Sheet: SMC4
MS/MS Fragmentation of SNNIINETTTR
Found in Q9NTJ3 in UniProt-Human, Structural maintenance of chromosomes protein 4 OS=Homo sapiens OX=9606 GN=SMC4 PE=1 SV=2
Match to Query 5655: 1261.625552 from(631.820052,2+) intensity(114271.8906) rtinseconds(1922.72862) index(2908)
Title: wc_QE_031918_Torres_Gel_Dusp7_M_2.7320.7320.2 File:"wc_QE_031918_Torres_Gel_Dusp7_M_2.raw", NativeID:"controllerType=0 controllerNumber=1 scan=7320"
Data file \\172.16.0.213\tank\windowsVM\Jorge Torres\Joseph\031918\MGF\wc_QE_031918_Torres_Gel_Dusp7_M_2.mgf
Monoisotopic mass of neutral peptide Mr(calc): 1261.6262
Fixed modifications: Carbamidomethyl (C) (apply to specified residues or termini only)
Ions Score: 16 Expect: 0.037
Matches : 6/116 fragment ions using 16 most intense peaks (help)
#	b	b++	b*	b*++	b0	b0++	Seq.	y	y++	y*	y*++	y0	y0++	#
1	88.0393	44.5233			70.0287	35.518	S							11
2	202.082	101.545	185.056	93.0315	184.072	92.5395	N	1175.6	588.304	1158.57	579.791	1157.59	579.299	10
3	316.125	158.566	299.099	150.053	298.115	149.561	N	1061.56	531.283	1044.53	522.77	1043.55	522.278	9
4	429.209	215.108	412.183	206.595	411.199	206.103	I	947.516	474.262	930.489	465.748	929.505	465.256	8
5	542.293	271.65	525.267	263.137	524.283	262.645	I	834.432	417.719	817.405	409.206	816.421	408.714	7
6	656.336	328.672	639.31	320.159	638.326	319.666	N	721.347	361.177	704.321	352.664	703.337	352.172	6
7	785.379	393.193	768.352	384.68	767.368	384.188	E	607.305	304.156	590.278	295.643	589.294	295.151	5
8	886.427	443.717	869.4	435.204	868.416	434.712	T	478.262	239.635	461.235	231.121	460.251	230.629	4
9	987.474	494.241	970.448	485.727	969.464	485.235	T	377.214	189.111	360.188	180.597	359.204	180.106	3
10	1088.52	544.765	1071.5	536.251	1070.51	535.759	T	276.167	138.587	259.14	130.074	258.156	129.582	2
11							R	175.119	88.0631	158.092	79.5498			1
NCBI BLAST search of SNNIINETTTR
(Parameters: blastp, nr protein database, expect=20000, no filter, PAM30)
Other BLAST web gateways
All matches to this query
Score	Mr(calc)	Delta	Sequence
16.3	1261.63	-0.0007	SNNIINETTTR
0.9	1261.63	-0.0047	GQLQLVEGNFR
0.4	1261.62	0.0066	AQNLLEQFQK
0	0	0
0	0	0
0	0	0
0	0	0
0	0	0
0	0	0
0	0	0

## Sheet: MAPK1
MS/MS Fragmentation of AAAAAAGAGPEMVR
Found in P28482 in UniProt-Human, Mitogen-activated protein kinase 1 OS=Homo sapiens OX=9606 GN=MAPK1 PE=1 SV=3
Match to Query 5984: 1299.623924 from(650.819238,2+) intensity(127352.3047) rtinseconds(2112.3282) index(3643)
Title: wc_QE_031918_Torres_Gel_Dusp7_M_2.8486.8486.2 File:"wc_QE_031918_Torres_Gel_Dusp7_M_2.raw", NativeID:"controllerType=0 controllerNumber=1 scan=8486"
Data file \\172.16.0.213\tank\windowsVM\Jorge Torres\Joseph\031918\MGF\wc_QE_031918_Torres_Gel_Dusp7_M_2.mgf
Monoisotopic mass of neutral peptide Mr(calc): 1299.6241
Fixed modifications: Carbamidomethyl (C) (apply to specified residues or termini only)
Variable modifications:
N-term : Acetyl (Protein N-term)
M12 : Oxidation (M), with neutral losses 63.9983(shown in table), 0.0000
Ions Score: 55 Expect: 8.9e-06
Matches : 10/176 fragment ions using 9 most intense peaks (help)
#	b	b++	b0	b0++	Seq.	y	y++	y*	y*++	y0	y0++	#
1	114.055	57.5311			A							14
2	185.092	93.0497			A	1123.59	562.296	1106.56	553.783	1105.57	553.291	13
3	256.129	128.568			A	1052.55	526.778	1035.52	518.264	1034.54	517.773	12
4	327.166	164.087			A	981.511	491.259	964.485	482.746	963.501	482.254	11
5	398.203	199.605			A	910.474	455.741	893.448	447.227	892.463	446.735	10
6	469.24	235.124			A	839.437	420.222	822.41	411.709	821.426	411.217	9
7	526.262	263.635			G	768.4	384.704	751.373	376.19	750.389	375.698	8
8	597.299	299.153			A	711.378	356.193	694.352	347.68	693.368	347.188	7
9	654.321	327.664			G	640.341	320.674	623.315	312.161	622.331	311.669	6
10	751.373	376.19			P	583.32	292.164	566.293	283.65	565.309	283.158	5
11	880.416	440.712	862.405	431.706	E	486.267	243.637	469.24	235.124	468.257	234.632	4
12	963.453	482.23	945.442	473.225	M	357.224	179.116	340.198	170.603			3
13	1062.52	531.764	1044.51	522.759	V	274.187	137.597	257.161	129.084			2
14					R	175.119	88.0631	158.092	79.5498			1
NCBI BLAST search of AAAAAAGAGPEMVR
(Parameters: blastp, nr protein database, expect=20000, no filter, PAM30)
Other BLAST web gateways
All matches to this query
Score	Mr(calc)	Delta	Sequence
54.9	1299.62	-0.0002	AAAAAAGAGPEMVR
0.9	1299.62	0.0037	TAMAYKEKMK
0.9	1299.62	0.0037	TAMAYKEKMK
0.9	1299.62	0.0037	TAMAYKEKMK
0	0	0
0	0	0
0	0	0
0	0	0
0	0	0
0	0	0
