# Supplementary material for: DUSP7 regulates the activity of ERK2 to promote proper chromosome alignment during cell division
Source: J Biol Chem. 2021 Apr 16;296:100676. doi: 10.1016/j.jbc.2021.100676 (PMC8131738; doi:10.1016/j.jbc.2021.100676)
Supplement: Supplemental Table S6 [file mmc9.xlsx]

## Sheet: ZNF207
MS/MS Fragmentation of LIHPDEDISLEER
Found in O43670 in UniProt-Human, BUB3-interacting and GLEBS motif-containing protein ZNF207 OS=Homo sapiens OX=9606 GN=ZNF207 PE=1 SV=1
Match to Query 22656: 1564.768774 from(783.391663,2+) intensity(115915.6406) rtinseconds(3473.5326) index(10908)
Title: wc_QE_081018_Torres_Joanna_IP_7.18664.18664.2 File:"wc_QE_081018_Torres_Joanna_IP_7.raw", NativeID:"controllerType=0 controllerNumber=1 scan=18664"
Data file \\172.16.0.213\tank\windowsVM\Jorge Torres\Joanna\081018\MGF\wc_QE_081018_Torres_Joanna_IP_7.mgf
Monoisotopic mass of neutral peptide Mr(calc): 1564.7733
Fixed modifications: Carbamidomethyl (C) (apply to specified residues or termini only)
Ions Score: 56 Expect: 2.9e-05
Matches : 20/110 fragment ions using 52 most intense peaks (help)
#	b	b++	b0	b0++	Seq.	y	y++	y*	y*++	y0	y0++	#
1	114.091	57.5493			L							13
2	227.175	114.091			I	1452.7	726.852	1435.67	718.339	1434.69	717.847	12
3	364.234	182.621			H	1339.61	670.31	1322.59	661.797	1321.6	661.305	11
4	461.287	231.147			P	1202.55	601.78	1185.53	593.267	1184.54	592.775	10
5	576.314	288.661	558.303	279.655	D	1105.5	553.254	1088.47	544.741	1087.49	544.249	9
6	705.357	353.182	687.346	344.177	E	990.474	495.741	973.447	487.227	972.463	486.735	8
7	820.384	410.695	802.373	401.69	D	861.431	431.219	844.405	422.706	843.421	422.214	7
8	933.468	467.237	915.457	458.232	I	746.404	373.706	729.378	365.192	728.394	364.7	6
9	1020.5	510.753	1002.49	501.748	S	633.32	317.164	616.294	308.651	615.31	308.159	5
10	1133.58	567.295	1115.57	558.29	L	546.288	273.648	529.262	265.135	528.278	264.642	4
11	1262.63	631.817	1244.62	622.812	E	433.204	217.106	416.178	208.592	415.194	208.1	3
12	1391.67	696.338	1373.66	687.333	E	304.161	152.584	287.135	144.071	286.151	143.579	2
13					R	175.119	88.0631	158.092	79.5498			1
NCBI BLAST search of LIHPDEDISLEER
(Parameters: blastp, nr protein database, expect=20000, no filter, PAM30)
Other BLAST web gateways
All matches to this query
Score	Mr(calc)	Delta	Sequence
56.2	1564.77	-0.0045	LIHPDEDISLEER
7.3	1564.76	0.0132	GFVLQDTVEQLRC
6.8	1564.77	-0.0059	ILHGNRGVYHDDK
1.6	1564.77	0.0037	LIHVLDAGREYSL
0.3	1564.78	-0.0075	LLHKAGESNTFIR
0.3	1564.78	-0.0075	LLHKAGESNTFIR
0.1	1564.77	0.0004	HLLSEMNKGIKSI
0	0	0
0	0	0
0	0	0

## Sheet: MAPK1
MS/MS Fragmentation of AAAAAAGAGPEMVR
Found in P28482 in UniProt-Human, Mitogen-activated protein kinase 1 OS=Homo sapiens OX=9606 GN=MAPK1 PE=1 SV=3
Match to Query 14688: 1283.624622 from(642.819587,2+) intensity(106723.7344) rtinseconds(3533.35842) index(11274)
Title: wc_QE_081018_Torres_Joanna_IP_7.19132.19132.2 File:"wc_QE_081018_Torres_Joanna_IP_7.raw", NativeID:"controllerType=0 controllerNumber=1 scan=19132"
Data file \\172.16.0.213\tank\windowsVM\Jorge Torres\Joanna\081018\MGF\wc_QE_081018_Torres_Joanna_IP_7.mgf
Monoisotopic mass of neutral peptide Mr(calc): 1283.6292
Fixed modifications: Carbamidomethyl (C) (apply to specified residues or termini only)
Variable modifications:
N-term : Acetyl (Protein N-term)
Ions Score: 43 Expect: 0.0002
Matches : 14/104 fragment ions using 38 most intense peaks (help)
#	b	b++	b0	b0++	Seq.	y	y++	y*	y*++	y0	y0++	#
1	114.055	57.5311			A							14
2	185.092	93.0497			A	1171.59	586.298	1154.56	577.785	1153.58	577.293	13
3	256.129	128.568			A	1100.55	550.779	1083.53	542.266	1082.54	541.774	12
4	327.166	164.087			A	1029.51	515.261	1012.49	506.748	1011.5	506.256	11
5	398.203	199.605			A	958.477	479.742	941.451	471.229	940.467	470.737	10
6	469.24	235.124			A	887.44	444.224	870.414	435.711	869.43	435.219	9
7	526.262	263.635			G	816.403	408.705	799.377	400.192	798.393	399.7	8
8	597.299	299.153			A	759.382	380.195	742.355	371.681	741.371	371.189	7
9	654.321	327.664			G	688.345	344.676	671.318	336.163	670.334	335.671	6
10	751.373	376.19			P	631.323	316.165	614.297	307.652	613.313	307.16	5
11	880.416	440.712	862.405	431.706	E	534.27	267.639	517.244	259.126	516.26	258.634	4
12	1011.46	506.232	993.446	497.227	M	405.228	203.118	388.201	194.604			3
13	1110.52	555.766	1092.51	546.761	V	274.187	137.597	257.161	129.084			2
14					R	175.119	88.0631	158.092	79.5498			1
NCBI BLAST search of AAAAAAGAGPEMVR
(Parameters: blastp, nr protein database, expect=20000, no filter, PAM30)
Other BLAST web gateways
All matches to this query
Score	Mr(calc)	Delta	Sequence
43	1283.63	-0.0046	AAAAAAGAGPEMVR
3.5	1283.61	0.01	LDPAGAAETFHVG
2.6	1283.61	0.01	KEPFSQQAPPN
0.1	1283.63	-0.0029	PTGASIALFTAR
0.1	1283.63	-0.0029	PTGASIALFTAR
0	0	0
0	0	0
0	0	0
0	0	0
0	0	0

## Sheet: KIF2C
MS/MS Fragmentation of KQFSVPPAPTRPSCPAVAEIPLR
Found in Q99661 in UniProt-Human, Kinesin-like protein KIF2C OS=Homo sapiens OX=9606 GN=KIF2C PE=1 SV=2
Match to Query 43669: 2517.348336 from(630.344360,4+) intensity(107071.9922) rtinseconds(5548.08546) index(21221)
Title: wc_QE_081018_Torres_Joanna_IP_7.33043.33043.4 File:"wc_QE_081018_Torres_Joanna_IP_7.raw", NativeID:"controllerType=0 controllerNumber=1 scan=33043"
Data file \\172.16.0.213\tank\windowsVM\Jorge Torres\Joanna\081018\MGF\wc_QE_081018_Torres_Joanna_IP_7.mgf
Monoisotopic mass of neutral peptide Mr(calc): 2517.3526
Fixed modifications: Carbamidomethyl (C) (apply to specified residues or termini only)
Ions Score: 17 Expect: 0.045
Matches : 11/250 fragment ions using 28 most intense peaks (help)
#	b	b++	b*	b*++	b0	b0++	Seq.	y	y++	y*	y*++	y0	y0++	#
1	129.102	65.0548	112.076	56.5415			K							23
2	257.161	129.084	240.134	120.571			Q	2390.26	1195.64	2373.24	1187.12	2372.25	1186.63	22
3	404.229	202.618	387.203	194.105			F	2262.21	1131.61	2245.18	1123.09	2244.2	1122.6	21
4	491.261	246.134	474.235	237.621	473.251	237.129	S	2115.14	1058.07	2098.11	1049.56	2097.13	1049.07	20
5	590.33	295.668	573.303	287.155	572.319	286.663	V	2028.11	1014.56	2011.08	1006.04	2010.1	1005.55	19
6	687.382	344.195	670.356	335.682	669.372	335.19	P	1929.04	965.022	1912.01	956.509	1911.03	956.017	18
7	784.435	392.721	767.409	384.208	766.425	383.716	P	1831.98	916.496	1814.96	907.983	1813.97	907.491	17
8	855.472	428.24	838.446	419.726	837.462	419.235	A	1734.93	867.97	1717.91	859.456	1716.92	858.964	16
9	952.525	476.766	935.499	468.253	934.514	467.761	P	1663.89	832.451	1646.87	823.938	1645.88	823.446	15
10	1053.57	527.29	1036.55	518.777	1035.56	518.285	T	1566.84	783.925	1549.82	775.411	1548.83	774.919	14
11	1209.67	605.341	1192.65	596.827	1191.66	596.335	R	1465.79	733.401	1448.77	724.888	1447.78	724.396	13
12	1306.73	653.867	1289.7	645.354	1288.72	644.862	P	1309.69	655.35	1292.67	646.837	1291.68	646.345	12
13	1393.76	697.383	1376.73	688.87	1375.75	688.378	S	1212.64	606.824	1195.61	598.311	1194.63	597.819	11
14	1553.79	777.398	1536.76	768.885	1535.78	768.393	C	1125.61	563.308	1108.58	554.795	1107.6	554.303	10
15	1650.84	825.925	1633.82	817.411	1632.83	816.919	P	965.578	483.293	948.551	474.779	947.567	474.287	9
16	1721.88	861.443	1704.85	852.93	1703.87	852.438	A	868.525	434.766	851.499	426.253	850.514	425.761	8
17	1820.95	910.977	1803.92	902.464	1802.94	901.972	V	797.488	399.248	780.461	390.734	779.477	390.242	7
18	1891.98	946.496	1874.96	937.983	1873.97	937.491	A	698.42	349.713	681.393	341.2	680.409	340.708	6
19	2021.03	1011.02	2004	1002.5	2003.02	1002.01	E	627.382	314.195	610.356	305.682	609.372	305.19	5
20	2134.11	1067.56	2117.08	1059.05	2116.1	1058.55	I	498.34	249.674	481.313	241.16			4
21	2231.16	1116.09	2214.14	1107.57	2213.15	1107.08	P	385.256	193.131	368.229	184.618			3
22	2344.25	1172.63	2327.22	1164.11	2326.24	1163.62	L	288.203	144.605	271.176	136.092			2
23							R	175.119	88.0631	158.092	79.5498			1
NCBI BLAST search of KQFSVPPAPTRPSCPAVAEIPLR
(Parameters: blastp, nr protein database, expect=20000, no filter, PAM30)
Other BLAST web gateways
All matches to this query
Score	Mr(calc)	Delta	Sequence
17.1	2517.35	-0.0042	KQFSVPPAPTRPSCPAVAEIPLR
2.5	2517.34	0.0117	TVPIVEVTSSFNPATFQSLLIPR
0.7	2517.35	-0.0059	RGVVAECIGKLVLVNPSFLLPR
0	0	0
0	0	0
0	0	0
0	0	0
0	0	0
0	0	0
0	0	0

## Sheet: GOLGA2
MS/MS Fragmentation of LLELQELVLR
Found in Q08379 in UniProt-Human, Golgin subfamily A member 2 OS=Homo sapiens OX=9606 GN=GOLGA2 PE=1 SV=3
Match to Query 12590: 1224.739476 from(613.377014,2+) intensity(146517.1250) rtinseconds(7682.7642) index(36802)
Title: wc_QE_081018_Torres_Joanna_IP_7.51609.51609.2 File:"wc_QE_081018_Torres_Joanna_IP_7.raw", NativeID:"controllerType=0 controllerNumber=1 scan=51609"
Data file \\172.16.0.213\tank\windowsVM\Jorge Torres\Joanna\081018\MGF\wc_QE_081018_Torres_Joanna_IP_7.mgf
Monoisotopic mass of neutral peptide Mr(calc): 1224.7441
Fixed modifications: Carbamidomethyl (C) (apply to specified residues or termini only)
Ions Score: 33 Expect: 0.004
Matches : 10/88 fragment ions using 32 most intense peaks (help)
#	b	b++	b*	b*++	b0	b0++	Seq.	y	y++	y*	y*++	y0	y0++	#
1	114.091	57.5493					L							10
2	227.175	114.091					L	1112.67	556.837	1095.64	548.324	1094.66	547.832	9
3	356.218	178.613			338.207	169.607	E	999.583	500.295	982.557	491.782	981.573	491.29	8
4	469.302	235.155			451.291	226.149	L	870.541	435.774	853.514	427.261	852.53	426.769	7
5	597.361	299.184	580.334	290.671	579.35	290.179	Q	757.457	379.232	740.43	370.719	739.446	370.227	6
6	726.403	363.705	709.377	355.192	708.393	354.7	E	629.398	315.203	612.371	306.689	611.388	306.197	5
7	839.487	420.247	822.461	411.734	821.477	411.242	L	500.356	250.681	483.329	242.168			4
8	938.556	469.781	921.529	461.268	920.545	460.776	V	387.271	194.139	370.245	185.626			3
9	1051.64	526.323	1034.61	517.81	1033.63	517.318	L	288.203	144.605	271.176	136.092			2
10							R	175.119	88.0631	158.092	79.5498			1
NCBI BLAST search of LLELQELVLR
(Parameters: blastp, nr protein database, expect=20000, no filter, PAM30)
Other BLAST web gateways
All matches to this query
Score	Mr(calc)	Delta	Sequence
33.2	1224.74	-0.0047	LLELQELVLR
7.1	1224.74	-0.0046	LKAELELVLR
3.9	1224.74	-0.0046	LELKAIEVLR
3.8	1224.74	-0.0047	IIQLLGTTPRL
2.8	1224.74	-0.0046	ILQLQRKIK
2.8	1224.74	-0.0046	LIELVAERIK
2.8	1224.74	-0.0046	LIQLIKQRK
2.8	1224.73	0.0066	LLEIGLDKLK
2.8	1224.74	-0.0046	LLELERLLGK
2.8	1224.73	0.0066	LLELGEIPTLK

## Sheet: CDC14A
MS/MS Fragmentation of TSSSSKAGFTASPFTNLLNG
Found in Q9UNH5 in UniProt-Human, Dual specificity protein phosphatase CDC14A OS=Homo sapiens OX=9606 GN=CDC14A PE=1 SV=1
Match to Query 35257: 2065.940730 from(689.654186,3+) intensity(263209.7500) rtinseconds(3105.54594) index(9451)
Title: wc_QE_081018_Torres_Joanna_IP_7.16394.16394.3 File:"wc_QE_081018_Torres_Joanna_IP_7.raw", NativeID:"controllerType=0 controllerNumber=1 scan=16394"
Data file \\172.16.0.213\tank\windowsVM\Jorge Torres\Joanna\081018\MGF\wc_QE_081018_Torres_Joanna_IP_7.mgf
Monoisotopic mass of neutral peptide Mr(calc): 2065.9358
Fixed modifications: Carbamidomethyl (C) (apply to specified residues or termini only)
Variable modifications:
S5 : Phospho (ST), with neutral losses 97.9769(shown in table), 0.0000
Ions Score: 21 Expect: 0.017
Matches : 5/318 fragment ions using 10 most intense peaks (help)
#	b	b++	b*	b*++	b0	b0++	Seq.	y	y++	y*	y*++	y0	y0++	#
1	102.055	51.5311			84.0444	42.5258	T							20
2	189.087	95.0471			171.076	86.0418	S	1867.92	934.463	1850.89	925.95	1849.91	925.458	19
3	276.119	138.563			258.108	129.558	S	1780.89	890.947	1763.86	882.434	1762.88	881.942	18
4	363.151	182.079			345.14	173.074	S	1693.85	847.431	1676.83	838.918	1675.84	838.426	17
5	432.173	216.59			414.162	207.585	S	1606.82	803.915	1589.8	795.402	1588.81	794.909	16
6	560.268	280.637	543.241	272.124	542.257	271.632	K	1537.8	769.404	1520.77	760.891	1519.79	760.399	15
7	631.305	316.156	614.278	307.643	613.294	307.151	A	1409.71	705.357	1392.68	696.843	1391.7	696.351	14
8	688.326	344.667	671.299	336.153	670.316	335.661	G	1338.67	669.838	1321.64	661.325	1320.66	660.833	13
9	835.394	418.201	818.368	409.688	817.384	409.196	F	1281.65	641.327	1264.62	632.814	1263.64	632.322	12
10	936.442	468.725	919.416	460.211	918.432	459.719	T	1134.58	567.793	1117.55	559.28	1116.57	558.788	11
11	1007.48	504.243	990.453	495.73	989.469	495.238	A	1033.53	517.269	1016.5	508.756	1015.52	508.264	10
12	1094.51	547.759	1077.48	539.246	1076.5	538.754	S	962.494	481.751	945.468	473.237	944.484	472.745	9
13	1191.56	596.286	1174.54	587.772	1173.55	587.28	P	875.462	438.235	858.436	429.721	857.452	429.229	8
14	1338.63	669.82	1321.61	661.307	1320.62	660.815	F	778.409	389.708	761.383	381.195	760.399	380.703	7
15	1439.68	720.344	1422.65	711.83	1421.67	711.338	T	631.341	316.174	614.314	307.661	613.33	307.169	6
16	1553.72	777.365	1536.7	768.852	1535.71	768.36	N	530.293	265.65	513.267	257.137			5
17	1666.81	833.907	1649.78	825.394	1648.8	824.902	L	416.25	208.629	399.224	200.115			4
18	1779.89	890.449	1762.86	881.936	1761.88	881.444	L	303.166	152.087	286.14	143.573			3
19	1893.93	947.471	1876.91	938.957	1875.92	938.465	N	190.082	95.5448	173.056	87.0315			2
20							G	76.0393	38.5233					1
NCBI BLAST search of TSSSSKAGFTASPFTNLLNG
(Parameters: blastp, nr protein database, expect=20000, no filter, PAM30)
Other BLAST web gateways
All matches to this query
Score	Mr(calc)	Delta	Sequence	Site Analysis
20.7	2065.94	0.005	TSSSSKAGFTASPFTNLLNG	Phospho S5 30.94%
20.7	2065.94	0.005	TSSSSKAGFTASPFTNLLNG	Phospho S4 30.94%
20.7	2065.94	0.005	TSSSSKAGFTASPFTNLLNG	Phospho S3 30.94%
10.6	2065.94	0.005	TSSSSKAGFTASPFTNLLNG	Phospho S2 3.04%
10.6	2065.94	0.005	TSSSSKAGFTASPFTNLLNG	Phospho T1 3.04%
3.5	2065.94	0.005	TSSSSKAGFTASPFTNLLNG	Phospho T10 0.59%
1.7	2065.93	0.0155	TAQPRPTGEKGGNIMASDR
1.2	2065.95	-0.012	FHFQQRADSQTEKLMSP
0.9	2065.94	-0.0015	APASSQKCHVVNGQGPACR
0.9	2065.94	-0.0015	APASSQKCHVVNGQGPACR

## Sheet: CCNB1
MS/MS Fragmentation of ISTLPQLNSALVQDLAK
Found in P14635 in UniProt-Human, G2/mitotic-specific cyclin-B1 OS=Homo sapiens OX=9606 GN=CCNB1 PE=1 SV=1
Match to Query 27966: 1810.015356 from(906.014954,2+) intensity(121275.0625) rtinseconds(7715.9808) index(37039)
Title: wc_QE_081018_Torres_Joanna_IP_7.51894.51894.2 File:"wc_QE_081018_Torres_Joanna_IP_7.raw", NativeID:"controllerType=0 controllerNumber=1 scan=51894"
Data file \\172.16.0.213\tank\windowsVM\Jorge Torres\Joanna\081018\MGF\wc_QE_081018_Torres_Joanna_IP_7.mgf
Monoisotopic mass of neutral peptide Mr(calc): 1810.0200
Fixed modifications: Carbamidomethyl (C) (apply to specified residues or termini only)
Ions Score: 55 Expect: 7.2e-06
Matches : 17/174 fragment ions using 52 most intense peaks (help)
#	b	b++	b*	b*++	b0	b0++	Seq.	y	y++	y*	y*++	y0	y0++	#
1	114.091	57.5493					I							17
2	201.123	101.065			183.113	92.06	S	1697.94	849.475	1680.92	840.962	1679.93	840.47	16
3	302.171	151.589			284.161	142.584	T	1610.91	805.959	1593.88	797.446	1592.9	796.954	15
4	415.255	208.131			397.245	199.126	L	1509.86	755.435	1492.84	746.922	1491.85	746.43	14
5	512.308	256.658			494.297	247.652	P	1396.78	698.893	1379.75	690.38	1378.77	689.888	13
6	640.366	320.687	623.34	312.174	622.356	311.682	Q	1299.73	650.367	1282.7	641.854	1281.72	641.362	12
7	753.451	377.229	736.424	368.716	735.44	368.224	L	1171.67	586.338	1154.64	577.824	1153.66	577.332	11
8	867.493	434.25	850.467	425.737	849.483	425.245	N	1058.58	529.796	1041.56	521.282	1040.57	520.79	10
9	954.525	477.766	937.499	469.253	936.515	468.761	S	944.541	472.774	927.515	464.261	926.531	463.769	9
10	1025.56	513.285	1008.54	504.772	1007.55	504.28	A	857.509	429.258	840.482	420.745	839.499	420.253	8
11	1138.65	569.827	1121.62	561.314	1120.64	560.822	L	786.472	393.74	769.445	385.226	768.461	384.734	7
12	1237.72	619.361	1220.69	610.848	1219.7	610.356	V	673.388	337.198	656.361	328.684	655.377	328.192	6
13	1365.77	683.39	1348.75	674.877	1347.76	674.385	Q	574.319	287.663	557.293	279.15	556.309	278.658	5
14	1480.8	740.904	1463.77	732.391	1462.79	731.899	D	446.261	223.634	429.234	215.121	428.25	214.629	4
15	1593.88	797.446	1576.86	788.933	1575.87	788.441	L	331.234	166.121	314.207	157.607			3
16	1664.92	832.965	1647.9	824.451	1646.91	823.959	A	218.15	109.579	201.123	101.065			2
17							K	147.113	74.06	130.086	65.5468			1
NCBI BLAST search of ISTLPQLNSALVQDLAK
(Parameters: blastp, nr protein database, expect=20000, no filter, PAM30)
Other BLAST web gateways
All matches to this query
Score	Mr(calc)	Delta	Sequence
54.8	1810.02	-0.0046	ISTLPQLNSALVQDLAK
0	0	0
0	0	0
0	0	0
0	0	0
0	0	0
0	0	0
0	0	0
0	0	0
0	0	0
