# Supplementary material for: DUSP7 regulates the activity of ERK2 to promote proper chromosome alignment during cell division
Source: J Biol Chem. 2021 Apr 16;296:100676. doi: 10.1016/j.jbc.2021.100676 (PMC8131738; doi:10.1016/j.jbc.2021.100676)
Supplement: Supplemental Table S4 [file mmc10.xls]

## Sheet: Guo et al. Tabel S4
Table S4
Family	Member	Database	Accession	Score	Mass	Num. of matches	Num. of significant matches	Num. of sequences	Num. of significant sequences	emPAI	Description
1	1	contaminants	Streptavidin	42907	16612	1006	903	9	9	649.62	(S.avidinii)
2	1	UniProt-Human	Q09666	29380	629213	1535	1157	373	317	10.59	Neuroblast differentiation-associated protein AHNAK OS=Homo sapiens OX=9606 GN=AHNAK PE=1 SV=2
3	1	UniProt-Human	P11498	19692	130293	742	634	83	68	52.96	Pyruvate carboxylase, mitochondrial OS=Homo sapiens OX=9606 GN=PC PE=1 SV=2
4	1	UniProt-Human	P05165	7969	80635	333	282	54	49	45.02	Propionyl-CoA carboxylase alpha chain, mitochondrial OS=Homo sapiens OX=9606 GN=PCCA PE=1 SV=4
5	1	UniProt-Human	Q13085	7775	267095	372	309	99	87	4.6	Acetyl-CoA carboxylase 1 OS=Homo sapiens OX=9606 GN=ACACA PE=1 SV=2
6	1	UniProt-Human	Q6WKZ4	4412	137482	188	150	51	40	4.17	Rab11 family-interacting protein 1 OS=Homo sapiens OX=9606 GN=RAB11FIP1 PE=1 SV=3
7	1	UniProt-Human	P04264	3766	66170	154	117	38	34	12.05	Keratin, type II cytoskeletal 1 OS=Homo sapiens OX=9606 GN=KRT1 PE=1 SV=6
7	2	UniProt-Human	P35908	1972	65678	102	73	35	28	4.79	Keratin, type II cytoskeletal 2 epidermal OS=Homo sapiens OX=9606 GN=KRT2 PE=1 SV=2
7	5	contaminants	P13647	529	62568	44	31	19	14	1.15	SWISS-PROT:P13647 Tax_Id=9606 Gene_Symbol=KRT5 Keratin, type II cytoskeletal 5
7	6	contaminants	P02538	460	60293	43	26	17	11	0.89	SWISS-PROT:P02538 Tax_Id=9606 Gene_Symbol=KRT6A Keratin, type II cytoskeletal 6A
7	7	contaminants	Q3KNV1	377	51411	30	24	11	10	0.98	TREMBL:Q3KNV1;Q96GE1 Tax_Id=9606 Gene_Symbol=KRT7 keratin 7
7	8	contaminants	Q6IFZ6	307	61379	31	20	7	5	0.44	SWISS-PROT:Q6IFZ6 Tax_Id=10090 Gene_Symbol=Krt77 Keratin, type II cytoskeletal 1b
7	9	contaminants	P05787	246	53671	33	19	14	7	0.61	SWISS-PROT:P05787 Tax_Id=9606 Gene_Symbol=KRT8 Keratin, type II cytoskeletal 8
8	1	contaminants	P13645	3694	59703	110	93	28	26	10.16	SWISS-PROT:P13645 Tax_Id=9606 Gene_Symbol=KRT10 Keratin, type I cytoskeletal 10
8	2	contaminants	Q04695	573	48361	45	28	21	14	2.07	SWISS-PROT:Q04695 Tax_Id=9606 Gene_Symbol=KRT17 Keratin, type I cytoskeletal 17
8	3	contaminants	P02533	545	51875	33	22	18	13	1.68	SWISS-PROT:P02533 Tax_Id=9606 Gene_Symbol=KRT14 Keratin, type I cytoskeletal 14
8	4	contaminants	P08779	276	51578	22	15	12	8	0.86	SWISS-PROT:P08779 Tax_Id=9606 Gene_Symbol=KRT16 Keratin, type I cytoskeletal 16
9	1	UniProt-Human	Q9BVP2	3544	62468	122	99	33	27	9.57	Guanine nucleotide-binding protein-like 3 OS=Homo sapiens OX=9606 GN=GNL3 PE=1 SV=2
10	1	contaminants	P00761	3530	25078	111	94	8	8	16.74	SWISS-PROT:P00761|TRYP_PIG Trypsin - Sus scrofa (Pig).
11	1	UniProt-Human	P21333	3185	283301	168	129	73	59	1.33	Filamin-A OS=Homo sapiens OX=9606 GN=FLNA PE=1 SV=4
12	1	UniProt-Human	P11387	3151	91125	212	154	46	35	8.59	DNA topoisomerase 1 OS=Homo sapiens OX=9606 GN=TOP1 PE=1 SV=2
13	1	UniProt-Human	Q562F6	2763	145790	111	90	44	39	2.17	Shugoshin 2 OS=Homo sapiens OX=9606 GN=SGO2 PE=1 SV=2
14	1	UniProt-Human	Q96RQ3	2604	80935	126	94	27	26	5.47	Methylcrotonoyl-CoA carboxylase subunit alpha, mitochondrial OS=Homo sapiens OX=9606 GN=MCCC1 PE=1 SV=3
15	1	UniProt-Human	Q14498	2473	59628	99	75	24	20	3.75	RNA-binding protein 39 OS=Homo sapiens OX=9606 GN=RBM39 PE=1 SV=2
16	1	UniProt-Human	P31327	2451	165975	122	90	49	40	1.7	Carbamoyl-phosphate synthase [ammonia], mitochondrial OS=Homo sapiens OX=9606 GN=CPS1 PE=1 SV=2
17	1	UniProt-Human	Q15149	2402	533462	176	119	89	66	0.53	Plectin OS=Homo sapiens OX=9606 GN=PLEC PE=1 SV=3
17	2	UniProt-Human	P58107	230	557768	19	14	8	6	0.04	Epiplakin OS=Homo sapiens OX=9606 GN=EPPK1 PE=1 SV=3
18	1	contaminants	P35527	2268	62320	81	71	25	23	4.75	SWISS-PROT:P35527 Tax_Id=9606 Gene_Symbol=KRT9 Keratin, type I cytoskeletal 9
19	1	UniProt-Human	Q9Y383	1940	46942	63	53	13	11	2.17	Putative RNA-binding protein Luc7-like 2 OS=Homo sapiens OX=9606 GN=LUC7L2 PE=1 SV=2
20	1	UniProt-Human	P10412	1897	21852	84	72	19	17	29.72	Histone H1.4 OS=Homo sapiens OX=9606 GN=HIST1H1E PE=1 SV=2
20	2	UniProt-Human	P16403	1758	21352	72	64	17	15	20.57	Histone H1.2 OS=Homo sapiens OX=9606 GN=HIST1H1C PE=1 SV=2
20	3	UniProt-Human	P16401	1586	22566	84	69	16	14	12.93	Histone H1.5 OS=Homo sapiens OX=9606 GN=HIST1H1B PE=1 SV=3
21	1	UniProt-Human	P62241	1677	24475	65	57	11	11	9.07	40S ribosomal protein S8 OS=Homo sapiens OX=9606 GN=RPS8 PE=1 SV=2
22	1	UniProt-Human	P09874	1436	113811	100	70	35	26	1.85	Poly [ADP-ribose] polymerase 1 OS=Homo sapiens OX=9606 GN=PARP1 PE=1 SV=4
23	1	UniProt-Human	P46013	1404	360698	116	75	59	41	0.5	Proliferation marker protein Ki-67 OS=Homo sapiens OX=9606 GN=MKI67 PE=1 SV=2
24	1	UniProt-Human	Q13428	1254	152243	59	40	22	14	0.5	Treacle protein OS=Homo sapiens OX=9606 GN=TCOF1 PE=1 SV=3
25	1	UniProt-Human	O00567	1230	66408	53	39	18	15	1.5	Nucleolar protein 56 OS=Homo sapiens OX=9606 GN=NOP56 PE=1 SV=4
26	1	UniProt-Human	Q14684	1211	84774	52	43	22	19	1.78	Ribosomal RNA processing protein 1 homolog B OS=Homo sapiens OX=9606 GN=RRP1B PE=1 SV=3
27	1	UniProt-Human	P62753	1155	28834	52	42	13	10	6.14	40S ribosomal protein S6 OS=Homo sapiens OX=9606 GN=RPS6 PE=1 SV=1
28	1	UniProt-Human	Q14980	1113	239199	67	46	45	30	0.58	Nuclear mitotic apparatus protein 1 OS=Homo sapiens OX=9606 GN=NUMA1 PE=1 SV=2
29	1	UniProt-Human	Q8IVF2	1070	617383	72	46	44	28	0.15	Protein AHNAK2 OS=Homo sapiens OX=9606 GN=AHNAK2 PE=1 SV=2
30	1	UniProt-Human	P11388	1034	175017	68	43	31	22	0.71	DNA topoisomerase 2-alpha OS=Homo sapiens OX=9606 GN=TOP2A PE=1 SV=3
30	2	UniProt-Human	Q02880	537	184122	43	27	22	15	0.32	DNA topoisomerase 2-beta OS=Homo sapiens OX=9606 GN=TOP2B PE=1 SV=3
31	1	UniProt-Human	O14617	1033	131159	60	41	23	16	0.76	AP-3 complex subunit delta-1 OS=Homo sapiens OX=9606 GN=AP3D1 PE=1 SV=1
32	1	UniProt-Human	Q13523	1028	117258	85	52	42	28	1.62	Serine/threonine-protein kinase PRP4 homolog OS=Homo sapiens OX=9606 GN=PRPF4B PE=1 SV=3
33	1	UniProt-Human	P17480	997	89692	77	51	27	18	1.83	Nucleolar transcription factor 1 OS=Homo sapiens OX=9606 GN=UBTF PE=1 SV=1
34	1	UniProt-Human	Q8WTT2	981	92946	51	36	22	18	1	Nucleolar complex protein 3 homolog OS=Homo sapiens OX=9606 GN=NOC3L PE=1 SV=1
35	1	UniProt-Human	P60709	915	42052	46	35	15	13	2.9	Actin, cytoplasmic 1 OS=Homo sapiens OX=9606 GN=ACTB PE=1 SV=1
35	2	UniProt-Human	P62736	554	42381	29	19	9	7	1.12	Actin, aortic smooth muscle OS=Homo sapiens OX=9606 GN=ACTA2 PE=1 SV=1
36	1	UniProt-Human	P36578	849	47953	50	35	18	15	2.31	60S ribosomal protein L4 OS=Homo sapiens OX=9606 GN=RPL4 PE=1 SV=5
37	1	UniProt-Human	P13010	835	83222	63	47	24	17	1.63	X-ray repair cross-complementing protein 5 OS=Homo sapiens OX=9606 GN=XRCC5 PE=1 SV=3
38	1	UniProt-Human	P07355	786	38808	29	25	13	10	2.14	Annexin A2 OS=Homo sapiens OX=9606 GN=ANXA2 PE=1 SV=2
39	1	UniProt-Human	Q9NVP1	785	75702	38	31	14	12	1.06	ATP-dependent RNA helicase DDX18 OS=Homo sapiens OX=9606 GN=DDX18 PE=1 SV=2
40	1	UniProt-Human	A0A0U1RRH7	780	18541	32	27	5	4	1.73	Histone H2A OS=Homo sapiens OX=9606 PE=3 SV=1
40	2	UniProt-Human	P04908	676	14127	29	24	5	4	2.67	Histone H2A type 1-B/E OS=Homo sapiens OX=9606 GN=HIST1H2AB PE=1 SV=2
40	3	UniProt-Human	P16104	100	15135	10	7	4	3	0.84	Histone H2AX OS=Homo sapiens OX=9606 GN=H2AFX PE=1 SV=2
41	1	UniProt-Human	Q86UE4	775	63856	33	27	12	11	0.83	Protein LYRIC OS=Homo sapiens OX=9606 GN=MTDH PE=1 SV=2
42	1	UniProt-Human	Q05519	767	53624	32	30	5	5	0.52	Serine/arginine-rich splicing factor 11 OS=Homo sapiens OX=9606 GN=SRSF11 PE=1 SV=1
43	1	UniProt-Human	Q8IY81	762	96898	35	29	14	11	0.59	pre-rRNA processing protein FTSJ3 OS=Homo sapiens OX=9606 GN=FTSJ3 PE=1 SV=2
44	1	UniProt-Human	Q8IYB3	761	102331	33	22	12	8	0.51	Serine/arginine repetitive matrix protein 1 OS=Homo sapiens OX=9606 GN=SRRM1 PE=1 SV=2
45	1	UniProt-Human	P84098	741	23565	29	20	12	7	3.32	60S ribosomal protein L19 OS=Homo sapiens OX=9606 GN=RPL19 PE=1 SV=1
46	1	UniProt-Human	P26373	737	24304	43	22	12	6	3.13	60S ribosomal protein L13 OS=Homo sapiens OX=9606 GN=RPL13 PE=1 SV=4
47	1	UniProt-Human	P10809	730	61187	33	24	17	13	0.98	60 kDa heat shock protein, mitochondrial OS=Homo sapiens OX=9606 GN=HSPD1 PE=1 SV=2
48	1	UniProt-Human	P05166	727	58806	34	23	16	13	1.14	Propionyl-CoA carboxylase beta chain, mitochondrial OS=Homo sapiens OX=9606 GN=PCCB PE=1 SV=3
49	1	UniProt-Human	Q9Y2X3	696	60054	37	33	13	11	1.23	Nucleolar protein 58 OS=Homo sapiens OX=9606 GN=NOP58 PE=1 SV=1
50	1	UniProt-Human	P25705	692	59828	27	22	18	14	1.12	ATP synthase subunit alpha, mitochondrial OS=Homo sapiens OX=9606 GN=ATP5F1A PE=1 SV=1
51	1	UniProt-Human	Q8NE71	672	96323	33	28	14	13	0.71	ATP-binding cassette sub-family F member 1 OS=Homo sapiens OX=9606 GN=ABCF1 PE=1 SV=2
52	1	UniProt-Human	P39023	655	46365	44	32	17	11	1.8	60S ribosomal protein L3 OS=Homo sapiens OX=9606 GN=RPL3 PE=1 SV=2
53	1	UniProt-Human	Q8WYP5	653	254223	46	31	31	21	0.32	Protein ELYS OS=Homo sapiens OX=9606 GN=AHCTF1 PE=1 SV=3
54	1	UniProt-Human	P12956	643	70084	32	26	14	12	0.99	X-ray repair cross-complementing protein 6 OS=Homo sapiens OX=9606 GN=XRCC6 PE=1 SV=2
55	1	UniProt-Human	Q5QNW6	632	13912	18	16	4	3	3.66	Histone H2B type 2-F OS=Homo sapiens OX=9606 GN=HIST2H2BF PE=1 SV=3
56	1	UniProt-Human	P62979	629	18296	23	16	6	5	2.27	Ubiquitin-40S ribosomal protein S27a OS=Homo sapiens OX=9606 GN=RPS27A PE=1 SV=2
57	1	UniProt-Human	Q7L014	628	117803	53	36	24	16	0.64	Probable ATP-dependent RNA helicase DDX46 OS=Homo sapiens OX=9606 GN=DDX46 PE=1 SV=2
58	1	UniProt-Human	Q8TDD1	593	98819	39	23	19	14	0.68	ATP-dependent RNA helicase DDX54 OS=Homo sapiens OX=9606 GN=DDX54 PE=1 SV=2
59	1	UniProt-Human	O60841	579	139198	52	27	22	13	0.42	Eukaryotic translation initiation factor 5B OS=Homo sapiens OX=9606 GN=EIF5B PE=1 SV=4
60	1	UniProt-Human	P49411	561	49852	37	26	15	13	1.3	Elongation factor Tu, mitochondrial OS=Homo sapiens OX=9606 GN=TUFM PE=1 SV=2
61	1	UniProt-Human	Q9HCC0	558	61808	22	17	13	11	0.86	Methylcrotonoyl-CoA carboxylase beta chain, mitochondrial OS=Homo sapiens OX=9606 GN=MCCC2 PE=1 SV=1
62	1	UniProt-Human	P62750	553	17684	29	23	8	7	5.86	60S ribosomal protein L23a OS=Homo sapiens OX=9606 GN=RPL23A PE=1 SV=1
63	1	UniProt-Human	P07437	543	50095	40	28	11	9	1.15	Tubulin beta chain OS=Homo sapiens OX=9606 GN=TUBB PE=1 SV=2
63	2	UniProt-Human	P04350	471	50010	35	23	11	9	1.15	Tubulin beta-4A chain OS=Homo sapiens OX=9606 GN=TUBB4A PE=1 SV=2
64	1	UniProt-Human	O95232	520	51834	17	13	6	5	0.74	Luc7-like protein 3 OS=Homo sapiens OX=9606 GN=LUC7L3 PE=1 SV=2
65	1	UniProt-Human	O60832	513	58094	39	27	17	12	1.16	H/ACA ribonucleoprotein complex subunit DKC1 OS=Homo sapiens OX=9606 GN=DKC1 PE=1 SV=3
66	1	UniProt-Human	P46776	500	16665	29	21	8	5	2.65	60S ribosomal protein L27a OS=Homo sapiens OX=9606 GN=RPL27A PE=1 SV=2
67	1	UniProt-Human	P83731	482	17882	20	17	7	6	2.36	60S ribosomal protein L24 OS=Homo sapiens OX=9606 GN=RPL24 PE=1 SV=1
68	1	UniProt-Human	P68363	471	50804	24	18	11	9	0.87	Tubulin alpha-1B chain OS=Homo sapiens OX=9606 GN=TUBA1B PE=1 SV=1
69	1	UniProt-Human	Q9UIG0	459	172392	34	20	23	14	0.3	Tyrosine-protein kinase BAZ1B OS=Homo sapiens OX=9606 GN=BAZ1B PE=1 SV=2
70	1	UniProt-Human	P35268	456	14835	24	21	9	8	10.83	60S ribosomal protein L22 OS=Homo sapiens OX=9606 GN=RPL22 PE=1 SV=2
71	1	UniProt-Human	P23284	414	23785	21	14	9	5	0.93	Peptidyl-prolyl cis-trans isomerase B OS=Homo sapiens OX=9606 GN=PPIB PE=1 SV=2
72	1	UniProt-Human	P18124	411	29264	25	17	10	7	1.63	60S ribosomal protein L7 OS=Homo sapiens OX=9606 GN=RPL7 PE=1 SV=1
73	1	UniProt-Human	P23396	410	26842	28	19	14	10	2.62	40S ribosomal protein S3 OS=Homo sapiens OX=9606 GN=RPS3 PE=1 SV=2
74	1	UniProt-Human	P50454	408	46525	17	14	10	9	1.13	Serpin H1 OS=Homo sapiens OX=9606 GN=SERPINH1 PE=1 SV=2
75	1	UniProt-Human	Q9HDC5	403	72098	21	17	8	5	0.37	Junctophilin-1 OS=Homo sapiens OX=9606 GN=JPH1 PE=1 SV=2
76	1	UniProt-Human	Q9Y3C1	395	21232	19	12	6	4	1.8	Nucleolar protein 16 OS=Homo sapiens OX=9606 GN=NOP16 PE=1 SV=2
77	1	UniProt-Human	P37108	395	14675	21	17	6	6	5.55	Signal recognition particle 14 kDa protein OS=Homo sapiens OX=9606 GN=SRP14 PE=1 SV=2
78	1	UniProt-Human	Q9NQS7	386	105764	16	14	9	8	0.32	Inner centromere protein OS=Homo sapiens OX=9606 GN=INCENP PE=1 SV=3
79	1	UniProt-Human	P18583	375	264063	22	16	10	9	0.12	Protein SON OS=Homo sapiens OX=9606 GN=SON PE=1 SV=4
80	1	UniProt-Human	Q07065	373	66097	22	17	12	11	0.71	Cytoskeleton-associated protein 4 OS=Homo sapiens OX=9606 GN=CKAP4 PE=1 SV=2
81	1	UniProt-Human	P17844	370	69618	23	18	9	7	0.51	Probable ATP-dependent RNA helicase DDX5 OS=Homo sapiens OX=9606 GN=DDX5 PE=1 SV=1
81	2	UniProt-Human	O00571	211	73597	15	12	8	6	0.36	ATP-dependent RNA helicase DDX3X OS=Homo sapiens OX=9606 GN=DDX3X PE=1 SV=3
82	1	UniProt-Human	O43290	369	90371	23	17	15	12	0.53	U4/U6.U5 tri-snRNP-associated protein 1 OS=Homo sapiens OX=9606 GN=SART1 PE=1 SV=1
83	1	UniProt-Human	Q9NX58	367	44044	20	15	11	7	0.78	Cell growth-regulating nucleolar protein OS=Homo sapiens OX=9606 GN=LYAR PE=1 SV=2
84	1	UniProt-Human	Q9GZR7	360	96899	27	18	15	9	0.44	ATP-dependent RNA helicase DDX24 OS=Homo sapiens OX=9606 GN=DDX24 PE=1 SV=1
85	1	UniProt-Human	Q02040	359	81313	25	16	12	6	0.32	A-kinase anchor protein 17A OS=Homo sapiens OX=9606 GN=AKAP17A PE=1 SV=2
86	1	UniProt-Human	P62701	353	29807	18	12	8	7	1.09	40S ribosomal protein S4, X isoform OS=Homo sapiens OX=9606 GN=RPS4X PE=1 SV=2
87	1	UniProt-Human	P62917	347	28235	26	15	10	8	2.42	60S ribosomal protein L8 OS=Homo sapiens OX=9606 GN=RPL8 PE=1 SV=2
88	1	UniProt-Human	Q14807	339	73616	18	15	12	11	0.62	Kinesin-like protein KIF22 OS=Homo sapiens OX=9606 GN=KIF22 PE=1 SV=5
89	1	UniProt-Human	P61513	309	10497	7	4	3	1	0.33	60S ribosomal protein L37a OS=Homo sapiens OX=9606 GN=RPL37A PE=1 SV=2
90	1	UniProt-Human	Q96GQ7	303	90292	20	16	8	7	0.28	Probable ATP-dependent RNA helicase DDX27 OS=Homo sapiens OX=9606 GN=DDX27 PE=1 SV=2
91	1	UniProt-Human	Q9H0A0	297	116569	21	15	16	10	0.43	RNA cytidine acetyltransferase OS=Homo sapiens OX=9606 GN=NAT10 PE=1 SV=2
92	1	UniProt-Human	P38646	292	73920	11	10	6	6	0.3	Stress-70 protein, mitochondrial OS=Homo sapiens OX=9606 GN=HSPA9 PE=1 SV=2
93	1	UniProt-Human	Q69YH5	290	114146	21	16	15	13	0.53	Cell division cycle-associated protein 2 OS=Homo sapiens OX=9606 GN=CDCA2 PE=1 SV=2
94	1	UniProt-Human	P22087	287	33877	30	14	12	7	1.32	rRNA 2'-O-methyltransferase fibrillarin OS=Homo sapiens OX=9606 GN=FBL PE=1 SV=2
95	1	UniProt-Human	Q9BXF6	287	70600	15	11	8	5	0.37	Rab11 family-interacting protein 5 OS=Homo sapiens OX=9606 GN=RAB11FIP5 PE=1 SV=1
96	1	UniProt-Human	P62820	284	22891	12	11	5	5	0.98	Ras-related protein Rab-1A OS=Homo sapiens OX=9606 GN=RAB1A PE=1 SV=3
96	2	UniProt-Human	P61026	187	22755	7	7	3	3	0.51	Ras-related protein Rab-10 OS=Homo sapiens OX=9606 GN=RAB10 PE=1 SV=1
97	1	UniProt-Human	P08670	284	53676	21	17	12	10	0.81	Vimentin OS=Homo sapiens OX=9606 GN=VIM PE=1 SV=4
98	1	UniProt-Human	P62847	284	15413	18	12	5	5	3.02	40S ribosomal protein S24 OS=Homo sapiens OX=9606 GN=RPS24 PE=1 SV=1
99	1	UniProt-Human	Q13823	279	83831	20	16	9	8	0.47	Nucleolar GTP-binding protein 2 OS=Homo sapiens OX=9606 GN=GNL2 PE=1 SV=1
100	1	UniProt-Human	P45880	271	32060	11	9	6	6	0.99	Voltage-dependent anion-selective channel protein 2 OS=Homo sapiens OX=9606 GN=VDAC2 PE=1 SV=2
101	1	UniProt-Human	Q5VTE0	269	50495	16	12	6	6	0.66	Putative elongation factor 1-alpha-like 3 OS=Homo sapiens OX=9606 GN=EEF1A1P5 PE=5 SV=1
102	1	UniProt-Human	P61254	268	17248	35	19	14	9	13.75	60S ribosomal protein L26 OS=Homo sapiens OX=9606 GN=RPL26 PE=1 SV=1
103	1	UniProt-Human	Q5T3I0	266	50579	6	5	3	2	0.21	G patch domain-containing protein 4 OS=Homo sapiens OX=9606 GN=GPATCH4 PE=1 SV=2
104	1	UniProt-Human	Q96GA3	266	55049	15	10	8	7	0.59	Protein LTV1 homolog OS=Homo sapiens OX=9606 GN=LTV1 PE=1 SV=1
105	1	UniProt-Human	Q9UIF9	264	213004	25	12	13	8	0.15	Bromodomain adjacent to zinc finger domain protein 2A OS=Homo sapiens OX=9606 GN=BAZ2A PE=1 SV=4
106	1	UniProt-Human	O76094	263	75130	13	11	11	9	0.47	Signal recognition particle subunit SRP72 OS=Homo sapiens OX=9606 GN=SRP72 PE=1 SV=3
107	1	UniProt-Human	Q9NZM5	263	54470	12	8	7	4	0.34	Ribosome biogenesis protein NOP53 OS=Homo sapiens OX=9606 GN=NOP53 PE=1 SV=2
108	1	UniProt-Human	O75151	255	121669	15	12	8	8	0.24	Lysine-specific demethylase PHF2 OS=Homo sapiens OX=9606 GN=PHF2 PE=1 SV=4
109	1	UniProt-Human	P27635	248	25044	21	12	9	4	0.87	60S ribosomal protein L10 OS=Homo sapiens OX=9606 GN=RPL10 PE=1 SV=4
110	1	UniProt-Human	P35251	245	128688	19	9	13	7	0.19	Replication factor C subunit 1 OS=Homo sapiens OX=9606 GN=RFC1 PE=1 SV=4
111	1	UniProt-Human	P62829	245	14970	10	9	4	4	1.27	60S ribosomal protein L23 OS=Homo sapiens OX=9606 GN=RPL23 PE=1 SV=1
112	1	UniProt-Human	Q13427	233	89077	19	14	7	6	0.34	Peptidyl-prolyl cis-trans isomerase G OS=Homo sapiens OX=9606 GN=PPIG PE=1 SV=2
113	1	UniProt-Human	Q3YEC7	233	79785	11	10	7	7	0.33	Rab-like protein 6 OS=Homo sapiens OX=9606 GN=RABL6 PE=1 SV=2
114	1	UniProt-Human	Q9NWB6	231	33197	25	10	12	6	1.14	Arginine and glutamate-rich protein 1 OS=Homo sapiens OX=9606 GN=ARGLU1 PE=1 SV=1
115	1	UniProt-Human	Q9NWT1	231	44506	12	10	5	5	0.43	p21-activated protein kinase-interacting protein 1 OS=Homo sapiens OX=9606 GN=PAK1IP1 PE=1 SV=2
116	1	UniProt-Human	P62263	226	16434	15	11	6	4	3.48	40S ribosomal protein S14 OS=Homo sapiens OX=9606 GN=RPS14 PE=1 SV=3
117	1	UniProt-Human	P31943	224	49484	14	12	7	6	0.57	Heterogeneous nuclear ribonucleoprotein H OS=Homo sapiens OX=9606 GN=HNRNPH1 PE=1 SV=4
118	1	UniProt-Human	O75400	213	109022	21	14	10	8	0.27	Pre-mRNA-processing factor 40 homolog A OS=Homo sapiens OX=9606 GN=PRPF40A PE=1 SV=2
119	1	UniProt-Human	Q99848	209	34887	17	10	8	5	0.58	Probable rRNA-processing protein EBP2 OS=Homo sapiens OX=9606 GN=EBNA1BP2 PE=1 SV=2
120	1	UniProt-Human	Q8WY36	204	106148	16	12	9	6	0.24	HMG box transcription factor BBX OS=Homo sapiens OX=9606 GN=BBX PE=1 SV=1
121	1	UniProt-Human	Q9BU76	203	29679	8	6	4	2	0.24	Multiple myeloma tumor-associated protein 2 OS=Homo sapiens OX=9606 GN=MMTAG2 PE=1 SV=1
122	1	UniProt-Human	P62805	202	11360	10	9	4	4	2.77	Histone H4 OS=Homo sapiens OX=9606 GN=HIST1H4A PE=1 SV=2
123	1	UniProt-Human	Q02878	197	32765	23	15	9	5	0.79	60S ribosomal protein L6 OS=Homo sapiens OX=9606 GN=RPL6 PE=1 SV=3
124	1	UniProt-Human	Q15361	190	103443	12	5	7	3	0.1	Transcription termination factor 1 OS=Homo sapiens OX=9606 GN=TTF1 PE=1 SV=3
125	1	UniProt-Human	Q2NL82	190	92151	17	12	10	8	0.37	Pre-rRNA-processing protein TSR1 homolog OS=Homo sapiens OX=9606 GN=TSR1 PE=1 SV=1
126	1	UniProt-Human	Q6UB99	188	299613	16	6	11	5	0.06	Ankyrin repeat domain-containing protein 11 OS=Homo sapiens OX=9606 GN=ANKRD11 PE=1 SV=3
127	1	UniProt-Human	P05141	186	33059	24	15	11	7	1.15	ADP/ATP translocase 2 OS=Homo sapiens OX=9606 GN=SLC25A5 PE=1 SV=7
127	2	UniProt-Human	P12236	146	33073	18	12	8	5	0.78	ADP/ATP translocase 3 OS=Homo sapiens OX=9606 GN=SLC25A6 PE=1 SV=4
128	1	UniProt-Human	Q9BZE4	186	74317	22	9	9	6	0.3	Nucleolar GTP-binding protein 1 OS=Homo sapiens OX=9606 GN=GTPBP4 PE=1 SV=3
129	1	UniProt-Human	P62854	185	13292	21	10	4	3	1.49	40S ribosomal protein S26 OS=Homo sapiens OX=9606 GN=RPS26 PE=1 SV=3
130	1	UniProt-Human	Q6PCB5	177	95381	13	9	9	6	0.22	Round spermatid basic protein 1-like protein OS=Homo sapiens OX=9606 GN=RSBN1L PE=1 SV=2
131	1	UniProt-Human	P62249	176	16549	14	10	4	4	1.11	40S ribosomal protein S16 OS=Homo sapiens OX=9606 GN=RPS16 PE=1 SV=2
132	1	UniProt-Human	Q02543	174	21034	4	4	2	2	0.35	60S ribosomal protein L18a OS=Homo sapiens OX=9606 GN=RPL18A PE=1 SV=2
133	1	UniProt-Human	P49458	171	10219	9	6	3	2	0.79	Signal recognition particle 9 kDa protein OS=Homo sapiens OX=9606 GN=SRP9 PE=1 SV=2
134	1	UniProt-Human	Q9NP64	164	27894	12	6	4	4	0.76	Nucleolar protein of 40 kDa OS=Homo sapiens OX=9606 GN=ZCCHC17 PE=1 SV=1
135	1	UniProt-Human	Q9UQ35	162	300179	15	11	11	8	0.1	Serine/arginine repetitive matrix protein 2 OS=Homo sapiens OX=9606 GN=SRRM2 PE=1 SV=2
136	1	UniProt-Human	Q9BQ67	162	49787	13	8	6	4	0.38	Glutamate-rich WD repeat-containing protein 1 OS=Homo sapiens OX=9606 GN=GRWD1 PE=1 SV=1
137	1	UniProt-Human	O76021	162	55167	18	9	13	6	0.42	Ribosomal L1 domain-containing protein 1 OS=Homo sapiens OX=9606 GN=RSL1D1 PE=1 SV=3
138	1	UniProt-Human	Q9UER7	161	82064	10	7	6	4	0.22	Death domain-associated protein 6 OS=Homo sapiens OX=9606 GN=DAXX PE=1 SV=2
139	1	UniProt-Human	P62913	160	20468	7	6	3	2	0.36	60S ribosomal protein L11 OS=Homo sapiens OX=9606 GN=RPL11 PE=1 SV=2
140	1	UniProt-Human	P11142	160	71082	9	6	8	5	0.25	Heat shock cognate 71 kDa protein OS=Homo sapiens OX=9606 GN=HSPA8 PE=1 SV=1
140	2	UniProt-Human	P0DMV8	139	70294	7	4	5	3	0.15	Heat shock 70 kDa protein 1A OS=Homo sapiens OX=9606 GN=HSPA1A PE=1 SV=1
141	1	UniProt-Human	Q03164	159	436058	10	6	7	5	0.04	Histone-lysine N-methyltransferase 2A OS=Homo sapiens OX=9606 GN=KMT2A PE=1 SV=5
142	1	UniProt-Human	P62910	159	15964	12	7	6	2	0.78	60S ribosomal protein L32 OS=Homo sapiens OX=9606 GN=RPL32 PE=1 SV=2
143	1	UniProt-Human	Q9P0L0	158	28103	10	7	3	3	0.4	Vesicle-associated membrane protein-associated protein A OS=Homo sapiens OX=9606 GN=VAPA PE=1 SV=3
143	2	UniProt-Human	O95292	107	27439	6	4	4	2	0.26	Vesicle-associated membrane protein-associated protein B/C OS=Homo sapiens OX=9606 GN=VAPB PE=1 SV=3
144	1	UniProt-Human	Q92522	157	22474	7	5	6	4	0.75	Histone H1x OS=Homo sapiens OX=9606 GN=H1FX PE=1 SV=1
145	1	UniProt-Human	Q9H7N4	154	139814	7	7	4	4	0.12	Splicing factor, arginine/serine-rich 19 OS=Homo sapiens OX=9606 GN=SCAF1 PE=1 SV=3
146	1	UniProt-Human	Q9BQG0	154	149731	14	9	9	6	0.14	Myb-binding protein 1A OS=Homo sapiens OX=9606 GN=MYBBP1A PE=1 SV=2
147	1	UniProt-Human	A1L170	154	29097	12	8	5	5	0.92	Uncharacterized protein C1orf226 OS=Homo sapiens OX=9606 GN=C1orf226 PE=1 SV=1
148	1	UniProt-Human	P49756	151	100467	24	11	12	8	0.33	RNA-binding protein 25 OS=Homo sapiens OX=9606 GN=RBM25 PE=1 SV=3
149	1	UniProt-Human	Q15233	150	54311	9	4	6	3	0.19	Non-POU domain-containing octamer-binding protein OS=Homo sapiens OX=9606 GN=NONO PE=1 SV=4
149	2	UniProt-Human	P23246	47	76216	3	3	3	3	0.13	Splicing factor, proline- and glutamine-rich OS=Homo sapiens OX=9606 GN=SFPQ PE=1 SV=2
150	1	UniProt-Human	Q9BVJ6	150	88095	10	8	7	6	0.24	U3 small nucleolar RNA-associated protein 14 homolog A OS=Homo sapiens OX=9606 GN=UTP14A PE=1 SV=1
151	1	UniProt-Human	Q5SSJ5	149	61454	13	7	7	4	0.23	Heterochromatin protein 1-binding protein 3 OS=Homo sapiens OX=9606 GN=HP1BP3 PE=1 SV=1
152	1	UniProt-Human	Q9ULW0	142	86227	24	8	16	6	0.25	Targeting protein for Xklp2 OS=Homo sapiens OX=9606 GN=TPX2 PE=1 SV=2
153	1	UniProt-Human	Q96SB4	142	74963	13	9	8	6	0.29	SRSF protein kinase 1 OS=Homo sapiens OX=9606 GN=SRPK1 PE=1 SV=2
154	1	UniProt-Human	Q12931	141	80345	6	5	4	3	0.13	Heat shock protein 75 kDa, mitochondrial OS=Homo sapiens OX=9606 GN=TRAP1 PE=1 SV=3
154	2	UniProt-Human	P08238	79	83554	5	3	3	2	0.08	Heat shock protein HSP 90-beta OS=Homo sapiens OX=9606 GN=HSP90AB1 PE=1 SV=4
155	1	UniProt-Human	Q9BSJ8	139	123293	8	5	5	3	0.11	Extended synaptotagmin-1 OS=Homo sapiens OX=9606 GN=ESYT1 PE=1 SV=1
156	1	UniProt-Human	O60264	138	122513	17	6	11	5	0.14	SWI/SNF-related matrix-associated actin-dependent regulator of chromatin subfamily A member 5 OS=Homo sapiens OX=9606 GN=SMARCA5 PE=1 SV=1
157	1	UniProt-Human	A0A0A6YYL6	138	26698	20	8	11	4	0.8	Protein RPL17-C18orf32 OS=Homo sapiens OX=9606 GN=RPL17-C18orf32 PE=3 SV=1
158	1	UniProt-Human	Q8IWS0	135	42404	10	7	6	3	0.35	PHD finger protein 6 OS=Homo sapiens OX=9606 GN=PHF6 PE=1 SV=1
159	1	UniProt-Human	Q8TCJ2	133	94241	11	5	6	3	0.15	Dolichyl-diphosphooligosaccharide--protein glycosyltransferase subunit STT3B OS=Homo sapiens OX=9606 GN=STT3B PE=1 SV=1
160	1	UniProt-Human	Q53HL2	131	31418	12	8	8	6	0.83	Borealin OS=Homo sapiens OX=9606 GN=CDCA8 PE=1 SV=2
161	1	UniProt-Human	P62280	128	18590	8	6	3	2	0.65	40S ribosomal protein S11 OS=Homo sapiens OX=9606 GN=RPS11 PE=1 SV=3
162	1	UniProt-Human	Q06830	127	22324	13	7	6	4	0.75	Peroxiredoxin-1 OS=Homo sapiens OX=9606 GN=PRDX1 PE=1 SV=1
163	1	UniProt-Human	Q15365	123	37987	5	4	3	2	0.18	Poly(rC)-binding protein 1 OS=Homo sapiens OX=9606 GN=PCBP1 PE=1 SV=2
164	1	UniProt-Human	P0DN76	122	28368	4	4	3	3	0.39	Splicing factor U2AF 35 kDa subunit-like protein OS=Homo sapiens OX=9606 GN=U2AF1L5 PE=1 SV=1
165	1	UniProt-Human	P17096	121	11669	7	6	2	1	0.68	High mobility group protein HMG-I/HMG-Y OS=Homo sapiens OX=9606 GN=HMGA1 PE=1 SV=3
166	1	UniProt-Human	Q96GD4	120	39571	7	5	5	3	0.27	Aurora kinase B OS=Homo sapiens OX=9606 GN=AURKB PE=1 SV=3
167	1	UniProt-Human	P08195	119	68180	14	8	8	5	0.33	4F2 cell-surface antigen heavy chain OS=Homo sapiens OX=9606 GN=SLC3A2 PE=1 SV=3
168	1	UniProt-Human	Q8TAA9	117	60222	7	6	4	3	0.17	Vang-like protein 1 OS=Homo sapiens OX=9606 GN=VANGL1 PE=1 SV=1
169	1	UniProt-Human	Q07020	113	21735	6	4	4	3	0.54	60S ribosomal protein L18 OS=Homo sapiens OX=9606 GN=RPL18 PE=1 SV=2
170	1	UniProt-Human	Q5T280	113	42496	7	5	5	4	0.35	Putative methyltransferase C9orf114 OS=Homo sapiens OX=9606 GN=SPOUT1 PE=1 SV=3
171	1	UniProt-Human	Q9NRL2	112	180246	8	4	8	4	0.07	Bromodomain adjacent to zinc finger domain protein 1A OS=Homo sapiens OX=9606 GN=BAZ1A PE=1 SV=2
172	1	UniProt-Human	P51532	109	185100	8	3	7	2	0.04	Transcription activator BRG1 OS=Homo sapiens OX=9606 GN=SMARCA4 PE=1 SV=2
173	1	contaminants	P02769	108	71244	5	4	3	2	0.09	SWISS-PROT:P02769 (Bos taurus) Bovine serum albumin precursor
174	1	UniProt-Human	P61247	106	30154	14	7	8	5	0.69	40S ribosomal protein S3a OS=Homo sapiens OX=9606 GN=RPS3A PE=1 SV=2
175	1	UniProt-Human	Q5VTL8	105	64657	6	5	3	3	0.22	Pre-mRNA-splicing factor 38B OS=Homo sapiens OX=9606 GN=PRPF38B PE=1 SV=1
176	1	UniProt-Human	P62424	105	30148	11	6	7	4	0.52	60S ribosomal protein L7a OS=Homo sapiens OX=9606 GN=RPL7A PE=1 SV=2
177	1	UniProt-Human	Q8TBX8	105	47441	12	9	7	6	0.5	Phosphatidylinositol 5-phosphate 4-kinase type-2 gamma OS=Homo sapiens OX=9606 GN=PIP4K2C PE=1 SV=3
178	1	UniProt-Human	Q14331	103	29439	9	4	4	2	0.38	Protein FRG1 OS=Homo sapiens OX=9606 GN=FRG1 PE=1 SV=1
179	1	UniProt-Human	Q8TF01	103	92521	2	2	1	1	0.04	Arginine/serine-rich protein PNISR OS=Homo sapiens OX=9606 GN=PNISR PE=1 SV=2
180	1	UniProt-Human	P11021	103	72402	9	5	6	4	0.19	Endoplasmic reticulum chaperone BiP OS=Homo sapiens OX=9606 GN=HSPA5 PE=1 SV=2
181	1	UniProt-Human	P36873	102	37701	6	4	5	3	0.4	Serine/threonine-protein phosphatase PP1-gamma catalytic subunit OS=Homo sapiens OX=9606 GN=PPP1CC PE=1 SV=1
182	1	UniProt-Human	P60866	102	13478	13	9	5	4	2.9	40S ribosomal protein S20 OS=Homo sapiens OX=9606 GN=RPS20 PE=1 SV=1
183	1	UniProt-Human	E9PAV3	98	205979	5	4	3	3	0.05	Nascent polypeptide-associated complex subunit alpha, muscle-specific form OS=Homo sapiens OX=9606 GN=NACA PE=1 SV=1
184	1	UniProt-Human	Q96AG4	97	35308	12	5	7	3	0.31	Leucine-rich repeat-containing protein 59 OS=Homo sapiens OX=9606 GN=LRRC59 PE=1 SV=1
185	1	UniProt-Human	Q01831	97	106743	8	5	7	4	0.13	DNA repair protein complementing XP-C cells OS=Homo sapiens OX=9606 GN=XPC PE=1 SV=4
186	1	UniProt-Human	P62244	97	14944	9	5	4	3	0.85	40S ribosomal protein S15a OS=Homo sapiens OX=9606 GN=RPS15A PE=1 SV=2
187	1	UniProt-Human	Q12873	96	227989	23	7	16	7	0.1	Chromodomain-helicase-DNA-binding protein 3 OS=Homo sapiens OX=9606 GN=CHD3 PE=1 SV=3
187	2	UniProt-Human	Q14839	79	219407	10	3	9	3	0.05	Chromodomain-helicase-DNA-binding protein 4 OS=Homo sapiens OX=9606 GN=CHD4 PE=1 SV=2
188	1	UniProt-Human	Q9P2D1	95	337542	12	6	9	5	0.05	Chromodomain-helicase-DNA-binding protein 7 OS=Homo sapiens OX=9606 GN=CHD7 PE=1 SV=3
189	1	UniProt-Human	Q9H9J4	94	146785	1	1	1	1	0.02	Ubiquitin carboxyl-terminal hydrolase 42 OS=Homo sapiens OX=9606 GN=USP42 PE=1 SV=3
190	1	UniProt-Human	O75683	94	41540	3	2	3	2	0.17	Surfeit locus protein 6 OS=Homo sapiens OX=9606 GN=SURF6 PE=1 SV=3
191	1	UniProt-Human	Q7Z6E9	93	202354	26	13	15	10	0.21	E3 ubiquitin-protein ligase RBBP6 OS=Homo sapiens OX=9606 GN=RBBP6 PE=1 SV=1
192	1	UniProt-Human	P51149	92	23760	6	4	3	2	0.3	Ras-related protein Rab-7a OS=Homo sapiens OX=9606 GN=RAB7A PE=1 SV=1
193	1	UniProt-Human	O00268	92	110332	6	2	3	1	0.03	Transcription initiation factor TFIID subunit 4 OS=Homo sapiens OX=9606 GN=TAF4 PE=1 SV=2
194	1	UniProt-Human	P63244	91	35511	12	4	7	3	0.31	Receptor of activated protein C kinase 1 OS=Homo sapiens OX=9606 GN=RACK1 PE=1 SV=3
195	1	UniProt-Human	P04843	91	68641	5	5	4	4	0.21	Dolichyl-diphosphooligosaccharide--protein glycosyltransferase subunit 1 OS=Homo sapiens OX=9606 GN=RPN1 PE=1 SV=1
196	1	UniProt-Human	P54198	89	113246	8	7	7	6	0.19	Protein HIRA OS=Homo sapiens OX=9606 GN=HIRA PE=1 SV=2
197	1	UniProt-Human	Q8WVK2	88	18849	5	4	3	2	0.39	U4/U6.U5 small nuclear ribonucleoprotein 27 kDa protein OS=Homo sapiens OX=9606 GN=SNRNP27 PE=1 SV=1
198	1	UniProt-Human	P60903	87	11310	8	5	4	2	0.7	Protein S100-A10 OS=Homo sapiens OX=9606 GN=S100A10 PE=1 SV=2
199	1	UniProt-Human	Q9BZF9	87	163545	8	5	7	4	0.08	Uveal autoantigen with coiled-coil domains and ankyrin repeats OS=Homo sapiens OX=9606 GN=UACA PE=1 SV=2
200	1	UniProt-Human	Q5QJE6	86	84817	5	3	3	2	0.08	Deoxynucleotidyltransferase terminal-interacting protein 2 OS=Homo sapiens OX=9606 GN=DNTTIP2 PE=1 SV=2
201	1	UniProt-Human	Q9UKV3	85	152170	2	2	1	1	0.02	Apoptotic chromatin condensation inducer in the nucleus OS=Homo sapiens OX=9606 GN=ACIN1 PE=1 SV=2
202	1	UniProt-Human	P16615	83	116336	11	5	9	3	0.09	Sarcoplasmic/endoplasmic reticulum calcium ATPase 2 OS=Homo sapiens OX=9606 GN=ATP2A2 PE=1 SV=1
203	1	UniProt-Human	Q9P258	82	56790	15	8	10	6	0.48	Protein RCC2 OS=Homo sapiens OX=9606 GN=RCC2 PE=1 SV=2
204	1	UniProt-Human	Q9BXS6	82	49593	5	4	5	4	0.29	Nucleolar and spindle-associated protein 1 OS=Homo sapiens OX=9606 GN=NUSAP1 PE=1 SV=1
205	1	UniProt-Human	Q02952	81	191937	4	2	2	1	0.03	A-kinase anchor protein 12 OS=Homo sapiens OX=9606 GN=AKAP12 PE=1 SV=4
206	1	UniProt-Human	Q9BRU9	81	28783	3	2	2	1	0.12	rRNA-processing protein UTP23 homolog OS=Homo sapiens OX=9606 GN=UTP23 PE=1 SV=2
207	1	UniProt-Human	Q96RT1	80	158941	2	1	2	1	0.02	Erbin OS=Homo sapiens OX=9606 GN=ERBIN PE=1 SV=2
208	1	UniProt-Human	Q8WXA9	78	59402	3	3	2	2	0.11	Splicing regulatory glutamine/lysine-rich protein 1 OS=Homo sapiens OX=9606 GN=SREK1 PE=1 SV=1
209	1	UniProt-Human	P42166	78	76016	5	2	5	2	0.09	Lamina-associated polypeptide 2, isoform alpha OS=Homo sapiens OX=9606 GN=TMPO PE=1 SV=2
210	1	UniProt-Human	P62899	73	14454	3	2	2	1	0.24	60S ribosomal protein L31 OS=Homo sapiens OX=9606 GN=RPL31 PE=1 SV=1
211	1	UniProt-Human	Q71DI3	73	15436	14	6	7	2	0.49	Histone H3.2 OS=Homo sapiens OX=9606 GN=HIST2H3A PE=1 SV=3
212	1	UniProt-Human	P46777	73	34569	7	4	5	3	0.32	60S ribosomal protein L5 OS=Homo sapiens OX=9606 GN=RPL5 PE=1 SV=3
213	1	UniProt-Human	P61586	73	22096	5	3	2	2	0.33	Transforming protein RhoA OS=Homo sapiens OX=9606 GN=RHOA PE=1 SV=1
214	1	UniProt-Human	P09382	71	15048	13	6	5	4	1.25	Galectin-1 OS=Homo sapiens OX=9606 GN=LGALS1 PE=1 SV=2
215	1	UniProt-Human	Q15084	70	48490	1	1	1	1	0.07	Protein disulfide-isomerase A6 OS=Homo sapiens OX=9606 GN=PDIA6 PE=1 SV=1
216	1	UniProt-Human	P63010	70	105398	1	1	1	1	0.03	AP-2 complex subunit beta OS=Homo sapiens OX=9606 GN=AP2B1 PE=1 SV=1
217	1	UniProt-Human	A0FGR8	70	102807	3	2	2	1	0.03	Extended synaptotagmin-2 OS=Homo sapiens OX=9606 GN=ESYT2 PE=1 SV=1
218	1	UniProt-Human	Q15366	68	38955	5	4	3	2	0.18	Poly(rC)-binding protein 2 OS=Homo sapiens OX=9606 GN=PCBP2 PE=1 SV=1
219	1	UniProt-Human	P62266	68	15969	10	5	5	3	1.16	40S ribosomal protein S23 OS=Homo sapiens OX=9606 GN=RPS23 PE=1 SV=3
220	1	UniProt-Human	P15924	67	334021	13	5	12	5	0.05	Desmoplakin OS=Homo sapiens OX=9606 GN=DSP PE=1 SV=3
221	1	UniProt-Human	P46781	67	22635	9	3	5	2	0.32	40S ribosomal protein S9 OS=Homo sapiens OX=9606 GN=RPS9 PE=1 SV=3
222	1	UniProt-Human	P48426	66	46424	4	1	3	1	0.07	Phosphatidylinositol 5-phosphate 4-kinase type-2 alpha OS=Homo sapiens OX=9606 GN=PIP4K2A PE=1 SV=2
223	1	UniProt-Human	P46778	65	18610	12	5	6	2	0.39	60S ribosomal protein L21 OS=Homo sapiens OX=9606 GN=RPL21 PE=1 SV=2
224	1	UniProt-Human	Q13185	65	20969	6	4	4	2	0.35	Chromobox protein homolog 3 OS=Homo sapiens OX=9606 GN=CBX3 PE=1 SV=4
225	1	UniProt-Human	P06748	64	32726	1	1	1	1	0.1	Nucleophosmin OS=Homo sapiens OX=9606 GN=NPM1 PE=1 SV=2
226	1	UniProt-Human	P36542	64	33032	8	4	5	4	0.47	ATP synthase subunit gamma, mitochondrial OS=Homo sapiens OX=9606 GN=ATP5F1C PE=1 SV=1
227	1	UniProt-Human	Q86Y79	64	23207	7	5	4	2	0.5	Probable peptidyl-tRNA hydrolase OS=Homo sapiens OX=9606 GN=PTRH1 PE=1 SV=1
228	1	UniProt-Human	Q9BZI7	63	57841	3	2	3	2	0.12	Regulator of nonsense transcripts 3B OS=Homo sapiens OX=9606 GN=UPF3B PE=1 SV=1
229	1	UniProt-Human	Q5JTH9	63	145037	9	5	5	3	0.09	RRP12-like protein OS=Homo sapiens OX=9606 GN=RRP12 PE=1 SV=2
230	1	UniProt-Human	P84103	63	19546	5	4	3	2	0.37	Serine/arginine-rich splicing factor 3 OS=Homo sapiens OX=9606 GN=SRSF3 PE=1 SV=1
231	1	UniProt-Human	Q9H8M2	63	67301	3	2	3	2	0.1	Bromodomain-containing protein 9 OS=Homo sapiens OX=9606 GN=BRD9 PE=1 SV=2
232	1	UniProt-Human	Q9NR30	62	87804	5	3	4	3	0.12	Nucleolar RNA helicase 2 OS=Homo sapiens OX=9606 GN=DDX21 PE=1 SV=5
233	1	UniProt-Human	Q6NZI2	62	43450	3	1	3	1	0.08	Caveolae-associated protein 1 OS=Homo sapiens OX=9606 GN=CAVIN1 PE=1 SV=1
234	1	UniProt-Human	Q9UHX1	61	60009	2	1	2	1	0.05	Poly(U)-binding-splicing factor PUF60 OS=Homo sapiens OX=9606 GN=PUF60 PE=1 SV=1
235	1	UniProt-Human	P53350	61	68953	10	5	8	4	0.2	Serine/threonine-protein kinase PLK1 OS=Homo sapiens OX=9606 GN=PLK1 PE=1 SV=1
236	1	UniProt-Human	P51571	61	19158	2	2	1	1	0.18	Translocon-associated protein subunit delta OS=Homo sapiens OX=9606 GN=SSR4 PE=1 SV=1
237	1	UniProt-Human	O43143	60	91673	10	4	6	3	0.11	Pre-mRNA-splicing factor ATP-dependent RNA helicase DHX15 OS=Homo sapiens OX=9606 GN=DHX15 PE=1 SV=2
238	1	UniProt-Human	Q9Y6C9	60	33936	3	2	3	2	0.2	Mitochondrial carrier homolog 2 OS=Homo sapiens OX=9606 GN=MTCH2 PE=1 SV=1
239	1	UniProt-Human	P42677	59	9797	2	1	2	1	0.36	40S ribosomal protein S27 OS=Homo sapiens OX=9606 GN=RPS27 PE=1 SV=3
240	1	UniProt-Human	Q9BRT6	57	15329	5	4	2	2	0.82	Protein LLP homolog OS=Homo sapiens OX=9606 GN=LLPH PE=1 SV=1
241	1	UniProt-Human	P06733	56	47481	2	1	2	1	0.07	Alpha-enolase OS=Homo sapiens OX=9606 GN=ENO1 PE=1 SV=2
242	1	UniProt-Human	Q4G0J3	56	67143	3	1	3	1	0.05	La-related protein 7 OS=Homo sapiens OX=9606 GN=LARP7 PE=1 SV=1
243	1	UniProt-Human	Q9BW60	55	32755	1	1	1	1	0.1	Elongation of very long chain fatty acids protein 1 OS=Homo sapiens OX=9606 GN=ELOVL1 PE=1 SV=1
244	1	UniProt-Human	P22061	55	24792	4	2	3	1	0.29	Protein-L-isoaspartate(D-aspartate) O-methyltransferase OS=Homo sapiens OX=9606 GN=PCMT1 PE=1 SV=4
245	1	UniProt-Human	Q5FBB7	54	65005	7	3	6	3	0.16	Shugoshin 1 OS=Homo sapiens OX=9606 GN=SGO1 PE=1 SV=1
246	1	UniProt-Human	Q9BSC4	53	80822	10	7	6	4	0.17	Nucleolar protein 10 OS=Homo sapiens OX=9606 GN=NOL10 PE=1 SV=1
247	1	UniProt-Human	O96028	53	156209	10	5	8	4	0.09	Histone-lysine N-methyltransferase NSD2 OS=Homo sapiens OX=9606 GN=NSD2 PE=1 SV=1
248	1	UniProt-Human	O15260	52	30602	2	1	2	1	0.11	Surfeit locus protein 4 OS=Homo sapiens OX=9606 GN=SURF4 PE=1 SV=3
249	1	UniProt-Human	O75616	52	48833	5	4	3	2	0.14	GTPase Era, mitochondrial OS=Homo sapiens OX=9606 GN=ERAL1 PE=1 SV=2
250	1	UniProt-Human	Q6DN12	52	100388	3	2	2	1	0.03	Multiple C2 and transmembrane domain-containing protein 2 OS=Homo sapiens OX=9606 GN=MCTP2 PE=1 SV=3
251	1	UniProt-Human	P22695	52	48584	4	3	3	2	0.22	Cytochrome b-c1 complex subunit 2, mitochondrial OS=Homo sapiens OX=9606 GN=UQCRC2 PE=1 SV=3
252	1	UniProt-Human	Q07157	52	195682	13	6	7	3	0.05	Tight junction protein ZO-1 OS=Homo sapiens OX=9606 GN=TJP1 PE=1 SV=3
253	1	UniProt-Human	Q14244	51	84116	3	3	1	1	0.04	Ensconsin OS=Homo sapiens OX=9606 GN=MAP7 PE=1 SV=1
254	1	UniProt-Human	Q8IY37	50	130547	7	3	6	2	0.05	Probable ATP-dependent RNA helicase DHX37 OS=Homo sapiens OX=9606 GN=DHX37 PE=1 SV=1
255	1	UniProt-Human	Q7Z7K6	50	30383	2	2	1	1	0.11	Centromere protein V OS=Homo sapiens OX=9606 GN=CENPV PE=1 SV=1
256	1	UniProt-Human	Q92997	50	78348	6	2	5	2	0.09	Segment polarity protein dishevelled homolog DVL-3 OS=Homo sapiens OX=9606 GN=DVL3 PE=1 SV=2
257	1	UniProt-Human	Q5VWQ0	50	90928	4	2	4	2	0.07	Lysine-specific demethylase 9 OS=Homo sapiens OX=9606 GN=RSBN1 PE=1 SV=2
258	1	UniProt-Human	Q9NX24	49	17532	2	1	2	1	0.19	H/ACA ribonucleoprotein complex subunit 2 OS=Homo sapiens OX=9606 GN=NHP2 PE=1 SV=1
259	1	UniProt-Human	P52292	49	58168	6	2	4	1	0.06	Importin subunit alpha-1 OS=Homo sapiens OX=9606 GN=KPNA2 PE=1 SV=1
260	1	UniProt-Human	Q9Y305	49	50269	5	2	3	2	0.14	Acyl-coenzyme A thioesterase 9, mitochondrial OS=Homo sapiens OX=9606 GN=ACOT9 PE=1 SV=2
261	1	UniProt-Human	P42766	49	14543	11	3	5	2	0.52	60S ribosomal protein L35 OS=Homo sapiens OX=9606 GN=RPL35 PE=1 SV=2
262	1	UniProt-Human	P46100	49	284863	15	1	5	1	0.01	Transcriptional regulator ATRX OS=Homo sapiens OX=9606 GN=ATRX PE=1 SV=5
263	1	UniProt-Human	Q13162	49	30749	5	2	3	1	0.11	Peroxiredoxin-4 OS=Homo sapiens OX=9606 GN=PRDX4 PE=1 SV=1
264	1	UniProt-Human	Q9UK58	48	59996	1	1	1	1	0.05	Cyclin-L1 OS=Homo sapiens OX=9606 GN=CCNL1 PE=1 SV=1
265	1	UniProt-Human	Q1ED39	48	51728	11	2	8	2	0.13	Lysine-rich nucleolar protein 1 OS=Homo sapiens OX=9606 GN=KNOP1 PE=1 SV=1
266	1	UniProt-Human	P45973	48	22382	1	1	1	1	0.15	Chromobox protein homolog 5 OS=Homo sapiens OX=9606 GN=CBX5 PE=1 SV=1
267	1	UniProt-Human	P20290	47	22211	2	2	2	2	0.32	Transcription factor BTF3 OS=Homo sapiens OX=9606 GN=BTF3 PE=1 SV=1
268	1	UniProt-Human	P57088	47	28302	2	1	2	1	0.12	Transmembrane protein 33 OS=Homo sapiens OX=9606 GN=TMEM33 PE=1 SV=2
269	1	UniProt-Human	P35659	47	42933	3	1	2	1	0.08	Protein DEK OS=Homo sapiens OX=9606 GN=DEK PE=1 SV=1
270	1	UniProt-Human	O43395	47	77652	4	1	2	1	0.04	U4/U6 small nuclear ribonucleoprotein Prp3 OS=Homo sapiens OX=9606 GN=PRPF3 PE=1 SV=2
271	1	UniProt-Human	Q7L7X3	46	116454	14	3	12	3	0.09	Serine/threonine-protein kinase TAO1 OS=Homo sapiens OX=9606 GN=TAOK1 PE=1 SV=1
272	1	UniProt-Human	P61019	46	23702	2	2	1	1	0.14	Ras-related protein Rab-2A OS=Homo sapiens OX=9606 GN=RAB2A PE=1 SV=1
273	1	UniProt-Human	Q9H6F5	46	40325	18	4	6	3	0.27	Coiled-coil domain-containing protein 86 OS=Homo sapiens OX=9606 GN=CCDC86 PE=1 SV=1
274	1	UniProt-Human	Q15147	46	135518	3	3	2	2	0.05	1-phosphatidylinositol 4,5-bisphosphate phosphodiesterase beta-4 OS=Homo sapiens OX=9606 GN=PLCB4 PE=1 SV=3
275	1	UniProt-Human	Q96ME7	46	65724	3	2	3	2	0.1	Zinc finger protein 512 OS=Homo sapiens OX=9606 GN=ZNF512 PE=1 SV=2
276	1	UniProt-Human	Q02241	44	111016	1	1	1	1	0.03	Kinesin-like protein KIF23 OS=Homo sapiens OX=9606 GN=KIF23 PE=1 SV=3
277	1	UniProt-Human	P51114	44	70020	3	1	3	1	0.05	Fragile X mental retardation syndrome-related protein 1 OS=Homo sapiens OX=9606 GN=FXR1 PE=1 SV=3
278	1	UniProt-Human	P61353	44	15788	5	5	3	3	0.79	60S ribosomal protein L27 OS=Homo sapiens OX=9606 GN=RPL27 PE=1 SV=2
279	1	UniProt-Human	Q9H4L5	44	102130	3	2	2	1	0.03	Oxysterol-binding protein-related protein 3 OS=Homo sapiens OX=9606 GN=OSBPL3 PE=1 SV=1
280	1	UniProt-Human	Q9Y388	44	37541	2	2	2	2	0.18	RNA-binding motif protein, X-linked 2 OS=Homo sapiens OX=9606 GN=RBMX2 PE=1 SV=2
281	1	UniProt-Human	Q96HE9	43	40573	3	3	2	2	0.26	Proline-rich protein 11 OS=Homo sapiens OX=9606 GN=PRR11 PE=1 SV=1
282	1	UniProt-Human	Q86UY6	43	27746	1	1	1	1	0.12	N-alpha-acetyltransferase 40 OS=Homo sapiens OX=9606 GN=NAA40 PE=1 SV=1
283	1	UniProt-Human	P81605	43	11391	3	3	1	1	0.3	Dermcidin OS=Homo sapiens OX=9606 GN=DCD PE=1 SV=2
284	1	UniProt-Human	Q5BKY9	43	28368	1	1	1	1	0.12	Protein FAM133B OS=Homo sapiens OX=9606 GN=FAM133B PE=1 SV=1
285	1	UniProt-Human	O14735	42	23865	1	1	1	1	0.14	CDP-diacylglycerol--inositol 3-phosphatidyltransferase OS=Homo sapiens OX=9606 GN=CDIPT PE=1 SV=1
286	1	UniProt-Human	O43491	42	113032	6	2	4	2	0.06	Band 4.1-like protein 2 OS=Homo sapiens OX=9606 GN=EPB41L2 PE=1 SV=1
287	1	UniProt-Human	Q9NY93	42	62007	2	2	1	1	0.05	Probable ATP-dependent RNA helicase DDX56 OS=Homo sapiens OX=9606 GN=DDX56 PE=1 SV=1
288	1	UniProt-Human	O75052	41	56457	6	3	4	3	0.19	Carboxyl-terminal PDZ ligand of neuronal nitric oxide synthase protein OS=Homo sapiens OX=9606 GN=NOS1AP PE=1 SV=3
289	1	UniProt-Human	P14923	41	82434	2	1	2	1	0.04	Junction plakoglobin OS=Homo sapiens OX=9606 GN=JUP PE=1 SV=3
290	1	UniProt-Human	Q9H0S4	41	50900	1	1	1	1	0.06	Probable ATP-dependent RNA helicase DDX47 OS=Homo sapiens OX=9606 GN=DDX47 PE=1 SV=1
291	1	UniProt-Human	O14641	41	79184	5	3	4	2	0.08	Segment polarity protein dishevelled homolog DVL-2 OS=Homo sapiens OX=9606 GN=DVL2 PE=1 SV=1
292	1	UniProt-Human	P51608	40	52580	3	3	2	2	0.13	Methyl-CpG-binding protein 2 OS=Homo sapiens OX=9606 GN=MECP2 PE=1 SV=1
293	1	UniProt-Human	Q66PJ3	40	45287	4	2	3	2	0.15	ADP-ribosylation factor-like protein 6-interacting protein 4 OS=Homo sapiens OX=9606 GN=ARL6IP4 PE=1 SV=2
294	1	UniProt-Human	P07996	40	133291	4	1	2	1	0.02	Thrombospondin-1 OS=Homo sapiens OX=9606 GN=THBS1 PE=1 SV=2
295	1	UniProt-Human	E9PLD3	39	11650	2	1	2	1	0.3	Uncharacterized protein OS=Homo sapiens OX=9606 PE=4 SV=1
296	1	UniProt-Human	Q9UHB9	38	71199	2	1	2	1	0.05	Signal recognition particle subunit SRP68 OS=Homo sapiens OX=9606 GN=SRP68 PE=1 SV=2
297	1	UniProt-Human	Q96IZ7	38	38654	1	1	1	1	0.09	Serine/Arginine-related protein 53 OS=Homo sapiens OX=9606 GN=RSRC1 PE=1 SV=1
298	1	UniProt-Human	Q14527	38	114883	5	2	4	2	0.06	Helicase-like transcription factor OS=Homo sapiens OX=9606 GN=HLTF PE=1 SV=2
299	1	UniProt-Human	Q92922	38	123303	1	1	1	1	0.03	SWI/SNF complex subunit SMARCC1 OS=Homo sapiens OX=9606 GN=SMARCC1 PE=1 SV=3
300	1	UniProt-Human	P63151	38	52173	2	1	1	1	0.06	Serine/threonine-protein phosphatase 2A 55 kDa regulatory subunit B alpha isoform OS=Homo sapiens OX=9606 GN=PPP2R2A PE=1 SV=1
301	1	UniProt-Human	P12268	37	56226	2	2	2	2	0.12	Inosine-5'-monophosphate dehydrogenase 2 OS=Homo sapiens OX=9606 GN=IMPDH2 PE=1 SV=2
302	1	UniProt-Human	Q8NEV1	37	45305	4	2	3	1	0.07	Casein kinase II subunit alpha 3 OS=Homo sapiens OX=9606 GN=CSNK2A3 PE=1 SV=2
303	1	UniProt-Human	Q7L4I2	36	50586	5	2	4	1	0.07	Arginine/serine-rich coiled-coil protein 2 OS=Homo sapiens OX=9606 GN=RSRC2 PE=1 SV=1
304	1	UniProt-Human	Q8TF76	36	89637	1	1	1	1	0.04	Serine/threonine-protein kinase haspin OS=Homo sapiens OX=9606 GN=HASPIN PE=1 SV=3
305	1	UniProt-Human	Q99575	35	116346	3	2	2	2	0.06	Ribonucleases P/MRP protein subunit POP1 OS=Homo sapiens OX=9606 GN=POP1 PE=1 SV=2
306	1	UniProt-Human	P62826	35	24579	3	3	2	2	0.29	GTP-binding nuclear protein Ran OS=Homo sapiens OX=9606 GN=RAN PE=1 SV=3
307	1	UniProt-Human	P15880	33	31590	2	2	1	1	0.11	40S ribosomal protein S2 OS=Homo sapiens OX=9606 GN=RPS2 PE=1 SV=2
308	1	UniProt-Human	Q9H6R4	33	128368	2	2	1	1	0.03	Nucleolar protein 6 OS=Homo sapiens OX=9606 GN=NOL6 PE=1 SV=2
309	1	UniProt-Human	O95299	32	41067	3	1	3	1	0.08	NADH dehydrogenase [ubiquinone] 1 alpha subcomplex subunit 10, mitochondrial OS=Homo sapiens OX=9606 GN=NDUFA10 PE=1 SV=1
310	1	UniProt-Human	Q9ULG1	32	177556	4	2	4	2	0.04	Chromatin-remodeling ATPase INO80 OS=Homo sapiens OX=9606 GN=INO80 PE=1 SV=2
311	1	UniProt-Human	Q5VWG9	32	104258	1	1	1	1	0.03	Transcription initiation factor TFIID subunit 3 OS=Homo sapiens OX=9606 GN=TAF3 PE=1 SV=1
312	1	UniProt-Human	Q8TA86	32	26319	5	2	3	1	0.13	Retinitis pigmentosa 9 protein OS=Homo sapiens OX=9606 GN=RP9 PE=1 SV=2
313	1	UniProt-Human	Q8TDN6	32	41660	8	4	4	3	0.26	Ribosome biogenesis protein BRX1 homolog OS=Homo sapiens OX=9606 GN=BRIX1 PE=1 SV=2
314	1	UniProt-Human	P10092	32	13811	7	1	1	1	0.24	Calcitonin gene-related peptide 2 OS=Homo sapiens OX=9606 GN=CALCB PE=1 SV=1
315	1	UniProt-Human	Q9Y230	31	51296	2	1	2	1	0.06	RuvB-like 2 OS=Homo sapiens OX=9606 GN=RUVBL2 PE=1 SV=3
316	1	UniProt-Human	Q96KM6	31	98742	1	1	1	1	0.03	Zinc finger protein 512B OS=Homo sapiens OX=9606 GN=ZNF512B PE=1 SV=1
317	1	UniProt-Human	O94901	31	90806	2	2	1	1	0.07	SUN domain-containing protein 1 OS=Homo sapiens OX=9606 GN=SUN1 PE=1 SV=3
318	1	UniProt-Human	Q6P1X5	31	138366	6	2	3	2	0.05	Transcription initiation factor TFIID subunit 2 OS=Homo sapiens OX=9606 GN=TAF2 PE=1 SV=3
319	1	UniProt-Human	P30050	31	17979	5	2	3	1	0.19	60S ribosomal protein L12 OS=Homo sapiens OX=9606 GN=RPL12 PE=1 SV=1
320	1	UniProt-Human	Q9BXS0	30	65130	3	2	2	1	0.1	Collagen alpha-1(XXV) chain OS=Homo sapiens OX=9606 GN=COL25A1 PE=1 SV=2
321	1	UniProt-Human	Q86WX3	30	15538	5	2	3	2	0.48	Active regulator of SIRT1 OS=Homo sapiens OX=9606 GN=RPS19BP1 PE=1 SV=1
322	1	UniProt-Human	Q9UJS0	30	74528	1	1	1	1	0.04	Calcium-binding mitochondrial carrier protein Aralar2 OS=Homo sapiens OX=9606 GN=SLC25A13 PE=1 SV=2
323	1	UniProt-Human	Q9GZR2	30	46871	7	3	4	3	0.23	RNA exonuclease 4 OS=Homo sapiens OX=9606 GN=REXO4 PE=1 SV=2
324	1	UniProt-Human	P21127	30	92734	5	2	4	1	0.04	Cyclin-dependent kinase 11B OS=Homo sapiens OX=9606 GN=CDK11B PE=1 SV=4
325	1	UniProt-Human	O00483	30	9421	2	1	1	1	0.37	Cytochrome c oxidase subunit NDUFA4 OS=Homo sapiens OX=9606 GN=NDUFA4 PE=1 SV=1
326	1	UniProt-Human	Q9Y3B9	30	31636	3	1	2	1	0.11	RRP15-like protein OS=Homo sapiens OX=9606 GN=RRP15 PE=1 SV=2
327	1	UniProt-Human	Q12797	29	86266	3	1	3	1	0.04	Aspartyl/asparaginyl beta-hydroxylase OS=Homo sapiens OX=9606 GN=ASPH PE=1 SV=3
328	1	UniProt-Human	P01111	29	21501	4	2	2	2	0.34	GTPase NRas OS=Homo sapiens OX=9606 GN=NRAS PE=1 SV=1
329	1	UniProt-Human	P35240	29	69874	4	2	3	2	0.1	Merlin OS=Homo sapiens OX=9606 GN=NF2 PE=1 SV=1
330	1	UniProt-Human	Q00325	29	40525	4	1	1	1	0.08	Phosphate carrier protein, mitochondrial OS=Homo sapiens OX=9606 GN=SLC25A3 PE=1 SV=2
331	1	UniProt-Human	O14828	28	38661	3	1	2	1	0.09	Secretory carrier-associated membrane protein 3 OS=Homo sapiens OX=9606 GN=SCAMP3 PE=1 SV=3
332	1	UniProt-Human	Q9H0U3	28	38411	4	2	2	1	0.09	Magnesium transporter protein 1 OS=Homo sapiens OX=9606 GN=MAGT1 PE=1 SV=1
333	1	UniProt-Human	P29375	28	194823	6	2	4	2	0.03	Lysine-specific demethylase 5A OS=Homo sapiens OX=9606 GN=KDM5A PE=1 SV=3
334	1	UniProt-Human	Q16629	27	27578	1	1	1	1	0.12	Serine/arginine-rich splicing factor 7 OS=Homo sapiens OX=9606 GN=SRSF7 PE=1 SV=1
335	1	UniProt-Human	Q12768	27	135113	1	1	1	1	0.02	WASH complex subunit 5 OS=Homo sapiens OX=9606 GN=WASHC5 PE=1 SV=1
336	1	UniProt-Human	Q9UHB6	27	85630	3	1	2	1	0.04	LIM domain and actin-binding protein 1 OS=Homo sapiens OX=9606 GN=LIMA1 PE=1 SV=1
337	1	UniProt-Human	P63000	27	21835	4	1	2	1	0.15	Ras-related C3 botulinum toxin substrate 1 OS=Homo sapiens OX=9606 GN=RAC1 PE=1 SV=1
338	1	UniProt-Human	Q8WUQ7	27	88762	2	1	2	1	0.04	Cactin OS=Homo sapiens OX=9606 GN=CACTIN PE=1 SV=3
339	1	UniProt-Human	Q9H8G2	27	38971	5	3	3	2	0.18	Caspase activity and apoptosis inhibitor 1 OS=Homo sapiens OX=9606 GN=CAAP1 PE=1 SV=2
340	1	UniProt-Human	P52272	26	77749	6	2	4	2	0.09	Heterogeneous nuclear ribonucleoprotein M OS=Homo sapiens OX=9606 GN=HNRNPM PE=1 SV=3
341	1	UniProt-Human	P13995	26	38042	2	1	2	1	0.09	Bifunctional methylenetetrahydrofolate dehydrogenase/cyclohydrolase, mitochondrial OS=Homo sapiens OX=9606 GN=MTHFD2 PE=1 SV=2
342	1	UniProt-Human	Q13206	26	101168	3	1	3	1	0.03	Probable ATP-dependent RNA helicase DDX10 OS=Homo sapiens OX=9606 GN=DDX10 PE=1 SV=2
343	1	UniProt-Human	P82675	26	48489	5	1	4	1	0.07	28S ribosomal protein S5, mitochondrial OS=Homo sapiens OX=9606 GN=MRPS5 PE=1 SV=2
344	1	UniProt-Human	P62273	25	6900	1	1	1	1	0.52	40S ribosomal protein S29 OS=Homo sapiens OX=9606 GN=RPS29 PE=1 SV=2
345	1	UniProt-Human	Q00839	25	91269	5	2	2	1	0.04	Heterogeneous nuclear ribonucleoprotein U OS=Homo sapiens OX=9606 GN=HNRNPU PE=1 SV=6
346	1	UniProt-Human	O00411	25	140300	7	1	3	1	0.02	DNA-directed RNA polymerase, mitochondrial OS=Homo sapiens OX=9606 GN=POLRMT PE=1 SV=2
347	1	UniProt-Human	Q8WX93	25	151839	2	1	2	1	0.02	Palladin OS=Homo sapiens OX=9606 GN=PALLD PE=1 SV=3
348	1	UniProt-Human	Q9UGN5	24	66734	2	1	2	1	0.05	Poly [ADP-ribose] polymerase 2 OS=Homo sapiens OX=9606 GN=PARP2 PE=1 SV=2
349	1	UniProt-Human	O15427	24	50064	2	1	1	1	0.07	Monocarboxylate transporter 4 OS=Homo sapiens OX=9606 GN=SLC16A3 PE=1 SV=1
350	1	UniProt-Human	P42704	24	159003	1	1	1	1	0.02	Leucine-rich PPR motif-containing protein, mitochondrial OS=Homo sapiens OX=9606 GN=LRPPRC PE=1 SV=3
351	1	UniProt-Human	O95478	24	30218	6	2	4	2	0.23	Ribosome biogenesis protein NSA2 homolog OS=Homo sapiens OX=9606 GN=NSA2 PE=1 SV=1
352	1	UniProt-Human	Q9UIF8	24	242078	20	2	7	1	0.01	Bromodomain adjacent to zinc finger domain protein 2B OS=Homo sapiens OX=9606 GN=BAZ2B PE=1 SV=3
353	1	UniProt-Human	Q7KZF4	24	102618	7	1	6	1	0.03	Staphylococcal nuclease domain-containing protein 1 OS=Homo sapiens OX=9606 GN=SND1 PE=1 SV=1
354	1	UniProt-Human	Q9NSU2	23	33647	1	1	1	1	0.1	Three-prime repair exonuclease 1 OS=Homo sapiens OX=9606 GN=TREX1 PE=1 SV=2
355	1	UniProt-Human	P13639	23	96246	4	2	4	2	0.07	Elongation factor 2 OS=Homo sapiens OX=9606 GN=EEF2 PE=1 SV=4
356	1	UniProt-Human	Q03188	23	107396	4	1	3	1	0.03	Centromere protein C OS=Homo sapiens OX=9606 GN=CENPC PE=1 SV=2
357	1	UniProt-Human	Q14692	23	146571	7	1	6	1	0.02	Ribosome biogenesis protein BMS1 homolog OS=Homo sapiens OX=9606 GN=BMS1 PE=1 SV=1
358	1	UniProt-Human	O75475	23	60181	4	1	2	1	0.05	PC4 and SFRS1-interacting protein OS=Homo sapiens OX=9606 GN=PSIP1 PE=1 SV=1
359	1	UniProt-Human	O15269	23	53281	1	1	1	1	0.06	Serine palmitoyltransferase 1 OS=Homo sapiens OX=9606 GN=SPTLC1 PE=1 SV=1
360	1	UniProt-Human	O95696	23	121554	3	1	3	1	0.03	Bromodomain-containing protein 1 OS=Homo sapiens OX=9606 GN=BRD1 PE=1 SV=1
361	1	UniProt-Human	P61224	23	21040	2	1	1	1	0.16	Ras-related protein Rap-1b OS=Homo sapiens OX=9606 GN=RAP1B PE=1 SV=1
362	1	UniProt-Human	Q08170	22	56759	4	1	3	1	0.06	Serine/arginine-rich splicing factor 4 OS=Homo sapiens OX=9606 GN=SRSF4 PE=1 SV=2
363	1	UniProt-Human	O75367	22	39764	3	1	2	1	0.08	Core histone macro-H2A.1 OS=Homo sapiens OX=9606 GN=H2AFY PE=1 SV=4
364	1	UniProt-Human	Q8N5F7	22	47224	2	2	2	2	0.14	NF-kappa-B-activating protein OS=Homo sapiens OX=9606 GN=NKAP PE=1 SV=1
365	1	UniProt-Human	P50402	22	29033	5	2	2	2	0.24	Emerin OS=Homo sapiens OX=9606 GN=EMD PE=1 SV=1
366	1	UniProt-Human	P46779	22	15795	4	1	2	1	0.22	60S ribosomal protein L28 OS=Homo sapiens OX=9606 GN=RPL28 PE=1 SV=3
367	1	UniProt-Human	Q9NYP7	22	35669	1	1	1	1	0.09	Elongation of very long chain fatty acids protein 5 OS=Homo sapiens OX=9606 GN=ELOVL5 PE=1 SV=1
368	1	UniProt-Human	Q02809	21	84068	3	1	3	1	0.04	Procollagen-lysine,2-oxoglutarate 5-dioxygenase 1 OS=Homo sapiens OX=9606 GN=PLOD1 PE=1 SV=2
369	1	UniProt-Human	O75947	21	18537	1	1	1	1	0.18	ATP synthase subunit d, mitochondrial OS=Homo sapiens OX=9606 GN=ATP5PD PE=1 SV=3
370	1	UniProt-Human	Q9NP72	21	23248	4	2	3	1	0.14	Ras-related protein Rab-18 OS=Homo sapiens OX=9606 GN=RAB18 PE=1 SV=1
371	1	UniProt-Human	Q9HC10	21	228207	78	2	3	1	0.03	Otoferlin OS=Homo sapiens OX=9606 GN=OTOF PE=1 SV=3
372	1	UniProt-Human	P00403	21	25719	1	1	1	1	0.13	Cytochrome c oxidase subunit 2 OS=Homo sapiens OX=9606 GN=MT-CO2 PE=1 SV=1
373	1	UniProt-Human	P23528	20	18719	2	1	1	1	0.18	Cofilin-1 OS=Homo sapiens OX=9606 GN=CFL1 PE=1 SV=3
374	1	UniProt-Human	Q96GC5	20	24034	2	1	2	1	0.14	39S ribosomal protein L48, mitochondrial OS=Homo sapiens OX=9606 GN=MRPL48 PE=1 SV=2
375	1	UniProt-Human	Q9Y4P3	20	50393	2	1	2	1	0.07	Transducin beta-like protein 2 OS=Homo sapiens OX=9606 GN=TBL2 PE=1 SV=1
376	1	UniProt-Human	Q9Y6K0	20	47435	5	1	2	1	0.07	Choline/ethanolaminephosphotransferase 1 OS=Homo sapiens OX=9606 GN=CEPT1 PE=1 SV=1
377	1	UniProt-Human	P25398	20	14905	2	1	2	1	0.23	40S ribosomal protein S12 OS=Homo sapiens OX=9606 GN=RPS12 PE=1 SV=3
378	1	UniProt-Human	Q9UGP8	20	88341	2	1	2	1	0.04	Translocation protein SEC63 homolog OS=Homo sapiens OX=9606 GN=SEC63 PE=1 SV=2
379	1	UniProt-Human	O60508	19	66164	3	1	3	1	0.05	Pre-mRNA-processing factor 17 OS=Homo sapiens OX=9606 GN=CDC40 PE=1 SV=1
380	1	UniProt-Human	Q9P275	19	124143	1	1	1	1	0.03	Ubiquitin carboxyl-terminal hydrolase 36 OS=Homo sapiens OX=9606 GN=USP36 PE=1 SV=4
381	1	UniProt-Human	P20333	19	49857	13	4	2	1	0.07	Tumor necrosis factor receptor superfamily member 1B OS=Homo sapiens OX=9606 GN=TNFRSF1B PE=1 SV=3
382	1	UniProt-Human	O95235	19	101242	2	2	1	1	0.03	Kinesin-like protein KIF20A OS=Homo sapiens OX=9606 GN=KIF20A PE=1 SV=1
383	1	UniProt-Human	P26368	19	53809	2	1	1	1	0.06	Splicing factor U2AF 65 kDa subunit OS=Homo sapiens OX=9606 GN=U2AF2 PE=1 SV=4
384	1	UniProt-Human	P62081	19	22113	3	1	3	1	0.15	40S ribosomal protein S7 OS=Homo sapiens OX=9606 GN=RPS7 PE=1 SV=1
385	1	UniProt-Human	Q9UJV9	19	70477	4	1	2	1	0.05	Probable ATP-dependent RNA helicase DDX41 OS=Homo sapiens OX=9606 GN=DDX41 PE=1 SV=2
386	1	UniProt-Human	Q02413	19	114702	2	1	1	1	0.03	Desmoglein-1 OS=Homo sapiens OX=9606 GN=DSG1 PE=1 SV=2
387	1	UniProt-Human	P18077	19	12587	3	1	1	1	0.27	60S ribosomal protein L35a OS=Homo sapiens OX=9606 GN=RPL35A PE=1 SV=2
388	1	UniProt-Human	Q9H967	18	70466	2	2	2	2	0.1	WD repeat-containing protein 76 OS=Homo sapiens OX=9606 GN=WDR76 PE=1 SV=2
389	1	UniProt-Human	O95782	18	108561	3	1	2	1	0.03	AP-2 complex subunit alpha-1 OS=Homo sapiens OX=9606 GN=AP2A1 PE=1 SV=3
390	1	UniProt-Human	P11182	18	53852	6	2	5	2	0.13	Lipoamide acyltransferase component of branched-chain alpha-keto acid dehydrogenase complex, mitochondrial OS=Homo sapiens OX=9606 GN=DBT PE=1 SV=3
391	1	UniProt-Human	Q86U86	18	194080	6	1	4	1	0.02	Protein polybromo-1 OS=Homo sapiens OX=9606 GN=PBRM1 PE=1 SV=1
392	1	contaminants	P07477	18	27111	2	2	1	1	0.26	SWISS-PROT:P07477 Tax_Id=9606 Gene_Symbol=PRSS1 Trypsin-1 precursor
393	1	UniProt-Human	Q3ZCQ8	18	39850	3	1	3	1	0.08	Mitochondrial import inner membrane translocase subunit TIM50 OS=Homo sapiens OX=9606 GN=TIMM50 PE=1 SV=2
394	1	UniProt-Human	O00622	18	44165	1	1	1	1	0.07	Protein CYR61 OS=Homo sapiens OX=9606 GN=CYR61 PE=1 SV=1
395	1	UniProt-Human	P49207	18	13513	1	1	1	1	0.25	60S ribosomal protein L34 OS=Homo sapiens OX=9606 GN=RPL34 PE=1 SV=3
396	1	UniProt-Human	Q6P2E9	17	152992	2	1	2	1	0.02	Enhancer of mRNA-decapping protein 4 OS=Homo sapiens OX=9606 GN=EDC4 PE=1 SV=1
397	1	UniProt-Human	P21796	17	30868	1	1	1	1	0.11	Voltage-dependent anion-selective channel protein 1 OS=Homo sapiens OX=9606 GN=VDAC1 PE=1 SV=2
398	1	UniProt-Human	Q6ZNB6	16	107713	4	2	2	2	0.06	NF-X1-type zinc finger protein NFXL1 OS=Homo sapiens OX=9606 GN=NFXL1 PE=1 SV=2
399	1	UniProt-Human	P17275	16	36028	2	1	2	1	0.09	Transcription factor jun-B OS=Homo sapiens OX=9606 GN=JUNB PE=1 SV=1
400	1	UniProt-Human	P56182	16	53035	2	1	2	1	0.06	Ribosomal RNA processing protein 1 homolog A OS=Homo sapiens OX=9606 GN=RRP1 PE=1 SV=1
401	1	UniProt-Human	P19784	16	41358	5	2	3	2	0.17	Casein kinase II subunit alpha' OS=Homo sapiens OX=9606 GN=CSNK2A2 PE=1 SV=1
402	1	UniProt-Human	Q5W0B1	16	82377	3	1	3	1	0.04	RING finger protein 219 OS=Homo sapiens OX=9606 GN=RNF219 PE=1 SV=1
403	1	UniProt-Human	O77932	15	45356	19	1	1	1	0.07	Decapping and exoribonuclease protein OS=Homo sapiens OX=9606 GN=DXO PE=2 SV=2
404	1	UniProt-Human	Q8IY63	15	106850	9	1	4	1	0.03	Angiomotin-like protein 1 OS=Homo sapiens OX=9606 GN=AMOTL1 PE=1 SV=1
405	1	UniProt-Human	Q8NI77	15	103414	3	1	3	1	0.03	Kinesin-like protein KIF18A OS=Homo sapiens OX=9606 GN=KIF18A PE=1 SV=2
406	1	UniProt-Human	P78527	15	473749	10	1	8	1	0.01	DNA-dependent protein kinase catalytic subunit OS=Homo sapiens OX=9606 GN=PRKDC PE=1 SV=3
407	1	UniProt-Human	P42658	15	98154	3	1	1	1	0.03	Dipeptidyl aminopeptidase-like protein 6 OS=Homo sapiens OX=9606 GN=DPP6 PE=1 SV=2
408	1	UniProt-Human	Q92831	15	94037	1	1	1	1	0.03	Histone acetyltransferase KAT2B OS=Homo sapiens OX=9606 GN=KAT2B PE=1 SV=3
409	1	UniProt-Human	Q9P2N5	14	119101	4	1	3	1	0.03	RNA-binding protein 27 OS=Homo sapiens OX=9606 GN=RBM27 PE=1 SV=2
410	1	UniProt-Human	Q9NQX0	14	65893	1	1	1	1	0.05	Putative histone-lysine N-methyltransferase PRDM6 OS=Homo sapiens OX=9606 GN=PRDM6 PE=1 SV=2
411	1	UniProt-Human	Q5TCS8	14	222698	3	1	3	1	0.01	Adenylate kinase 9 OS=Homo sapiens OX=9606 GN=AK9 PE=1 SV=2
412	1	UniProt-Human	Q99459	14	92422	4	1	4	1	0.04	Cell division cycle 5-like protein OS=Homo sapiens OX=9606 GN=CDC5L PE=1 SV=2
413	1	UniProt-Human	O14640	14	75539	4	1	3	1	0.04	Segment polarity protein dishevelled homolog DVL-1 OS=Homo sapiens OX=9606 GN=DVL1 PE=1 SV=2
414	1	UniProt-Human	Q9UMS4	14	55603	4	1	2	1	0.06	Pre-mRNA-processing factor 19 OS=Homo sapiens OX=9606 GN=PRPF19 PE=1 SV=1
415	1	UniProt-Human	O15042	14	118675	6	1	6	1	0.03	U2 snRNP-associated SURP motif-containing protein OS=Homo sapiens OX=9606 GN=U2SURP PE=1 SV=2
416	1	UniProt-Human	P82987	13	194499	7	1	2	1	0.02	ADAMTS-like protein 3 OS=Homo sapiens OX=9606 GN=ADAMTSL3 PE=1 SV=4
417	1	UniProt-Human	P27816	13	121443	4	1	2	1	0.03	Microtubule-associated protein 4 OS=Homo sapiens OX=9606 GN=MAP4 PE=1 SV=3
418	1	UniProt-Human	Q15397	13	73937	10	1	4	1	0.04	Pumilio homolog 3 OS=Homo sapiens OX=9606 GN=PUM3 PE=1 SV=3
419	1	UniProt-Human	Q96CS3	13	52933	1	1	1	1	0.06	FAS-associated factor 2 OS=Homo sapiens OX=9606 GN=FAF2 PE=1 SV=2
